# Supplementary material for: Genome-wide assessment of post-transcriptional control in the fly brain
Source: Front Mol Neurosci. 2013 Dec 9;6:49. doi: 10.3389/fnmol.2013.00049 (PMC3856366; doi:10.3389/fnmol.2013.00049)
Supplement: Supplementary file 1 [file DataSheet1.XLSX]

## Sheet: exonIntronAvrg5.csv
																						Supplementary Table 1: RPKM values of samples used in the analysis, polyA/Total-RNA (PA/TR) ratios and intron/exon (I/E) ratio. For both PR/TR and I/E ratios average values across all samples were used in the analyses.
name	CS_ZT0_rep1	introns AVRG	exons AVRG	exon intron ratio	rankRatio	CS_ZT12_rep1	introns AVRG	exons AVRG	exon intron ratio	rankRatio	CS_ZT0_rep2	introns AVRG	exons AVRG	exon intron ratio	rankRatio	CS_ZT12_rep2	introns AVRG	exons AVRG	exon intron ratio	rankRatio	CS_ZT0_rep1_polyA		exons AVRG	exon intron ratio	CS_ZT0_rep2_polyA	introns AVRG	exons AVRG	exon intron ratio	CS_ZT12_rep1_polyA	introns AVRG	exons AVRG	exon intron ratio	CS_ZT12_rep2_polyA	introns AVRG	exons AVRG	exon intron ratio	exon intron_ratios_AVRG	rankAVRG	PolyArep1/Totalrep1_ZT0	PolyArep1/Totalrep2_ZT0	PolyArep2/Totalrep1_ZT0	PolyArep2/Totalrep2_ZT0	AVRG_PolyA/Total_ZT0	rankAVRG_ZT0	PolyArep1/Totalrep1_ZT12	PolyArep1/Totalrep2_ZT12	PolyArep2/Totalrep1_ZT12	PolyArep2/Totalrep2_ZT12	AVRG_PolyA/Total_ZT12
14-3-3epsilon-RA(modencode)	423.362	78.0833	742.324	9.50682	24524	347.138	75.9224	532.252	7.01047	22642	437.4	61.7243	717.746	11.6283	26075	423.266	60.0414	586.715	9.77184	23949	511.321	23.4529	644.302	27.4721	548.306	22.6495	696.909	30.7692	565.739	30.1935	730.755	24.2024	502.72	26.6119	724.731	27.2333	9.47935	24245	1.20776	1.169	1.29512	1.25356	1.23136	12275	1.62972	1.3366	1.44818	1.18772	1.40056
14-3-3epsilon-RB(modencode)	424.133	772.112	744.455	0.96418	3033	347.77	489.987	533.988	1.0898	4027	438.196	660.905	720.06	1.08951	3636	424.037	423.88	588.569	1.38853	4426	512.252	156.998	645.952	4.11439	549.305	211.241	698.778	3.30796	566.77	192.503	732.513	3.80521	503.635	146.255	725.931	4.96347	1.133	3270	1.20776	1.169	1.29512	1.25356	1.23136	12274	1.62972	1.3366	1.44818	1.18772	1.40056
14-3-3epsilon-RC(modencode)	428.031	1170.7	754.572	0.644548	1838	350.966	718.463	542.089	0.754512	2541	442.224	1130.83	731.5	0.64687	1775	427.934	631.532	596.832	0.945054	2724	516.888	269.867	654.649	2.42582	554.319	447.903	708.319	1.58141	571.944	323.556	741.993	2.29325	508.113	221.334	731.384	3.30444	0.747746	1830	1.20759	1.16884	1.29504	1.25348	1.23124	12273	1.62963	1.33652	1.44775	1.18736	1.40032
14-3-3epsilon-RD(modencode)	513.721	945.077	671.333	0.710348	2094	422.63	579.247	474.334	0.81888	2825	460.802	808.598	597.26	0.738637	2149	437.189	512.539	493.294	0.962452	2802	431.584	183.269	506.274	2.76246	453.582	270.197	549.389	2.03329	479.751	236.301	583.839	2.47075	406.129	192.684	604.706	3.13833	0.807579	2076	0.840112	0.936593	0.882933	0.984332	0.910993	9799	1.13516	1.09735	0.960958	0.928956	1.03061
14-3-3epsilon.a(modencode)	523.774	78.2176	645.197	8.24875	23085	420.764	76.1156	447.042	5.8732	20695	537.5	61.9646	612.416	9.88333	24817	503.779	60.4022	481.891	7.97804	21727	625.128	23.4599	559.495	23.849	674.852	22.6558	610.698	26.9555	696.878	30.2036	642.017	21.2563	639.641	26.6171	665.341	24.9968	7.99583	22527	1.19351	1.16303	1.28844	1.25554	1.22513	12224	1.65622	1.3833	1.52019	1.26969	1.45735
14-3-3epsilon.aa(modencode)	546.825	772.112	674.407	0.873457	2696	449.863	489.987	477.267	0.974039	3538	490.495	660.905	599.817	0.907569	2854	465.361	423.88	499.469	1.17833	3681	459.395	156.998	507.071	3.22979	482.81	211.241	550.199	2.6046	510.666	192.503	584.735	3.03755	432.3	146.255	607.01	4.15036	0.983348	2706	0.840112	0.936593	0.882933	0.984332	0.910993	9801	1.13516	1.09735	0.960958	0.928956	1.03061
14-3-3epsilon.ab(modencode)	550.769	1170.7	677.625	0.578821	1587	453.108	718.463	479.828	0.667853	2165	494.033	1130.83	602.869	0.533121	1299	468.717	631.532	501.576	0.79422	2168	462.651	269.867	508.712	1.88505	486.265	447.903	552.056	1.23253	514.321	323.556	586.578	1.81291	435.299	221.334	607.547	2.74494	0.643504	1438	0.840009	0.936478	0.882884	0.984277	0.910912	9797	1.1351	1.0973	0.960696	0.928703	1.03045
14-3-3epsilon.ac(modencode)	645.487	772.246	659.827	0.854425	2626	530.757	490.18	464.008	0.946607	3412	579.594	661.145	588.195	0.889661	2796	547.625	424.241	473.465	1.11603	3446	542.924	157.005	502.843	3.20272	571.372	211.248	545.631	2.5829	603.744	192.513	580.01	3.01284	510.187	146.26	597.673	4.08637	0.95168	2592	0.841107	0.936732	0.885179	0.985814	0.912208	9815	1.13751	1.10248	0.961244	0.931635	1.03322
14-3-3epsilon.ad(modencode)	603.502	772.389	659.51	0.853858	2623	496.234	490.131	463.54	0.945746	3409	541.837	659.559	587.355	0.890527	2801	511.921	421.597	472.787	1.12142	3470	507.579	157.172	502.663	3.19818	534.207	211.351	545.631	2.58163	564.503	192.605	580.079	3.01176	477.002	146.46	597.582	4.08017	0.952887	2597	0.841055	0.936774	0.885179	0.985918	0.912232	9816	1.13757	1.10272	0.961244	0.931788	1.03333
14-3-3epsilon.ae(modencode)	603.951	772.455	663.989	0.859583	2639	497.229	489.79	468.791	0.957126	3467	542.78	658.958	592.383	0.89897	2822	513.119	421.175	478.217	1.13544	3516	506.819	156.955	503.37	3.2071	533.288	211.204	546.172	2.58599	563.46	192.426	580.415	3.01631	476.099	146.52	597.818	4.0801	0.962779	2637	0.839173	0.933747	0.883	0.982514	0.909608	9788	1.1332	1.09811	0.957505	0.927854	1.02917
14-3-3epsilon.af(modencode)	572.439	80.1711	682.11	8.50818	23422	470.904	77.7514	483.084	6.21319	21320	513.41	63.3887	605.677	9.55497	24551	487.159	63.839	511.11	8.00623	21766	480.975	24.1634	521.772	21.5934	505.463	23.326	567.158	24.3144	534.627	31.0235	601.127	19.3765	452.484	28.136	619.485	22.0175	8.07064	22622	0.840221	0.936825	0.882998	0.98452	0.911141	9805	1.13532	1.09744	0.960884	0.928824	1.03062
14-3-3epsilon.ag(modencode)	399.741	78.0833	559.042	7.15956	21546	343.852	75.9224	387.562	5.10472	18955	369.295	61.7243	498.398	8.07459	23006	387.168	60.0414	429.019	7.14539	20492	471.861	23.4529	487.479	20.7854	506.866	22.6495	536.743	23.6978	532.83	30.1935	567.774	18.8045	416.888	26.6119	591.767	22.2369	6.87106	20848	1.18042	1.27774	1.26799	1.37252	1.27467	12607	1.54959	1.37622	1.21241	1.07676	1.30374
14-3-3epsilon.ah(modencode)	400.092	772.112	559.21	0.72426	2151	344.154	489.987	387.705	0.791255	2700	369.619	660.905	498.556	0.754353	2212	387.509	423.88	429.163	1.01246	2998	472.276	156.998	487.592	3.10572	507.311	211.241	536.894	2.54161	533.297	192.503	567.9	2.95009	417.254	146.255	591.823	4.04652	0.820583	2126	1.18042	1.27774	1.26799	1.37252	1.27467	12609	1.54959	1.37622	1.21241	1.07676	1.30374
14-3-3epsilon.ai(modencode)	401.856	1170.7	559.874	0.478239	1166	345.672	718.463	388.247	0.540385	1617	371.25	1130.83	499.237	0.441478	957	389.218	631.532	429.631	0.680299	1765	474.324	269.867	488.183	1.80898	509.532	447.903	537.618	1.2003	535.633	323.556	568.595	1.75733	419.022	221.334	591.96	2.67451	0.5351	1045	1.18033	1.27764	1.26795	1.37248	1.2746	12602	1.54954	1.37618	1.2122	1.07657	1.30362
14-3-3epsilon.aj(modencode)	400.444	945.077	559.378	0.591886	1628	344.456	579.247	387.844	0.669566	2174	369.944	808.598	498.714	0.616764	1654	387.849	512.539	429.318	0.837629	2322	472.691	183.269	487.706	2.66114	507.757	270.197	537.027	1.98754	533.766	236.301	568.008	2.40375	417.621	192.684	591.843	3.07158	0.678961	1574	1.18042	1.27774	1.26799	1.37252	1.27467	12605	1.54959	1.37622	1.21241	1.07676	1.30374
14-3-3epsilon.ak(modencode)	391.794	78.0833	555.241	7.11088	21474	337.051	75.9224	384.286	5.06156	18855	361.959	61.7243	494.836	8.01688	22941	379.329	60.0414	425.489	7.08659	20400	464.314	23.4529	484.166	20.6441	499.883	22.6495	533.64	23.5608	523.699	30.1935	563.84	18.6742	408.644	26.6119	588.63	22.119	6.81898	20753	1.1851	1.28278	1.27588	1.38105	1.2812	12684	1.55377	1.38059	1.21241	1.07728	1.30601
14-3-3epsilon.al(modencode)	392.131	772.112	555.399	0.719325	2132	337.341	489.987	384.419	0.78455	2674	362.27	660.905	494.985	0.74895	2186	379.655	423.88	425.624	1.00411	2963	464.713	156.998	484.272	3.08457	500.313	211.241	533.783	2.52689	524.149	192.503	563.957	2.92961	408.995	146.255	588.681	4.02504	0.814235	2099	1.1851	1.28278	1.27588	1.38105	1.2812	12685	1.55377	1.38059	1.21241	1.07728	1.30601
14-3-3epsilon.am(modencode)	393.825	1170.7	556.02	0.474947	1156	338.798	718.463	384.925	0.535761	1598	363.835	1130.83	495.623	0.438283	947	381.295	631.532	426.056	0.674638	1738	466.686	269.867	484.824	1.79653	502.458	447.903	534.466	1.19326	526.397	323.556	564.607	1.74501	410.691	221.334	588.793	2.66021	0.530907	1031	1.18501	1.28269	1.27584	1.381	1.28114	12679	1.55372	1.38055	1.2122	1.0771	1.30589
14-3-3epsilon.an(modencode)	392.469	945.077	555.558	0.587844	1619	337.631	579.247	384.55	0.66388	2146	362.582	808.598	495.133	0.612336	1634	379.982	512.539	425.77	0.830707	2289	465.113	183.269	484.378	2.64298	500.744	270.197	533.909	1.976	524.601	236.301	564.057	2.38703	409.348	192.684	588.696	3.05524	0.673692	1550	1.1851	1.28278	1.27588	1.38105	1.2812	12680	1.55377	1.38059	1.21241	1.07728	1.30601
14-3-3epsilon.ao(modencode)	463.202	78.0833	653.824	8.37341	23229	397.283	75.9224	469.189	6.17984	21259	398.646	61.7243	572.306	9.27197	24288	388.204	60.0414	473.238	7.88186	21574	439.38	23.4529	515.703	21.9889	465.767	22.6495	560.929	24.7656	489.214	30.1935	594.522	19.6904	421.43	26.6119	616.134	23.1526	7.92677	22442	0.94857	1.10218	1.00554	1.16837	1.05617	11010	1.2314	1.2602	1.06078	1.08559	1.15949
14-3-3epsilon.ap(modencode)	463.852	772.112	654.558	0.847751	2593	397.84	489.987	469.816	0.958833	3474	399.205	660.905	572.946	0.866911	2694	388.748	423.88	473.76	1.11767	3453	439.996	156.998	516.081	3.28718	466.42	211.241	561.387	2.65756	489.9	192.503	594.926	3.09048	422.021	146.255	616.36	4.21429	0.947792	2578	0.94857	1.10218	1.00554	1.16837	1.05617	11009	1.2314	1.2602	1.06078	1.08559	1.15949
14-3-3epsilon.aq(modencode)	467.128	1170.7	657.844	0.561924	1517	400.649	718.463	472.574	0.657756	2116	402.024	1130.83	575.925	0.509294	1213	391.494	631.532	475.774	0.753364	2022	443.048	269.867	518.053	1.91966	469.687	447.903	563.633	1.25838	493.333	323.556	597.14	1.84556	424.885	221.334	617.141	2.78829	0.620584	1364	0.948451	1.10204	1.00548	1.16831	1.05607	11005	1.23133	1.26013	1.06049	1.08529	1.15931
14-3-3epsilon.as(modencode)	551.564	772.112	675.099	0.874353	2700	453.762	489.987	477.907	0.975346	3547	494.746	660.905	600.403	0.908455	2858	469.394	423.88	500.697	1.18122	3692	463.376	156.998	507.274	3.23108	486.995	211.241	550.409	2.60559	515.091	192.503	584.953	3.03868	436.046	146.255	607.447	4.15335	0.984845	2715	0.840112	0.936593	0.882933	0.984332	0.910993	9803	1.13516	1.09735	0.960958	0.928956	1.03061
14-3-3epsilon.at(modencode)	555.577	945.077	676.316	0.715619	2119	457.063	579.247	478.946	0.826842	2861	498.345	808.598	601.479	0.743854	2166	472.809	512.539	502.137	0.979706	2865	466.747	183.269	507.735	2.77043	490.537	270.197	550.903	2.03889	518.838	236.301	585.405	2.47737	439.219	192.684	607.851	3.15465	0.816505	2112	0.840112	0.936593	0.882933	0.984332	0.910993	9804	1.13516	1.09735	0.960958	0.928956	1.03061
14-3-3epsilon.au(modencode)	402.211	772.112	559.902	0.725156	2154	345.977	489.987	388.345	0.792562	2712	371.577	660.905	499.142	0.755239	2219	389.561	423.88	430.392	1.01536	3011	474.777	156.998	487.795	3.10701	509.999	211.241	537.104	2.54261	536.122	192.503	568.117	2.95122	419.464	146.255	592.26	4.04951	0.82208	2131	1.18042	1.27774	1.26799	1.37252	1.27467	12603	1.54959	1.37622	1.21241	1.07676	1.30374
14-3-3epsilon.av(modencode)	403.995	945.077	560.568	0.593145	1634	347.511	579.247	388.945	0.671467	2182	373.225	808.598	499.721	0.618009	1661	391.288	512.539	431.43	0.84175	2340	476.883	183.269	488.055	2.66305	512.26	270.197	537.389	1.98888	538.5	236.301	568.382	2.40533	421.324	192.684	592.594	3.07547	0.681093	1584	1.18042	1.27774	1.26799	1.37252	1.27467	12606	1.54959	1.37622	1.21241	1.07676	1.30374
14-3-3epsilon.aw(modencode)	420.443	772.112	643.513	0.833445	2535	340.265	489.987	448.652	0.91564	3267	430.872	660.905	606.544	0.917748	2898	409.378	423.88	496.972	1.17243	3656	502.689	156.998	550.259	3.50488	539.212	211.241	599.734	2.83909	561.152	192.503	632.74	3.28692	508.935	146.255	659.584	4.50983	0.959817	2626	1.19562	1.16668	1.28248	1.25144	1.22406	12211	1.64916	1.37074	1.4957	1.24319	1.4397
14-3-3epsilon.ax(modencode)	500.343	772.112	659.043	0.853559	2620	429.137	489.987	473.967	0.967305	3511	430.61	660.905	576.743	0.872656	2720	419.331	423.88	481.72	1.13645	3520	474.61	156.998	517.396	3.29556	503.113	211.241	562.75	2.66401	528.44	192.503	596.336	3.09781	455.221	146.255	619.191	4.23365	0.957493	2616	0.94857	1.10218	1.00554	1.16837	1.05617	11011	1.2314	1.2602	1.06078	1.08559	1.15949
14-3-3epsilon.ay(modencode)	392.763	78.0833	559.763	7.16879	21560	337.727	75.9224	387.911	5.10931	18971	362.624	61.7243	499.333	8.08974	23028	380.464	60.0414	426.44	7.10243	20420	459.553	23.4529	489.53	20.8729	493.868	22.6495	539.012	23.7979	519.836	30.1935	570.47	18.8938	402.185	26.6119	590.286	22.1813	6.86757	20841	1.17005	1.2673	1.25742	1.36193	1.26418	12527	1.53922	1.36632	1.19086	1.05709	1.28837
14-3-3epsilon.az(modencode)	393.103	772.112	559.942	0.725209	2155	338.019	489.987	388.064	0.791987	2707	362.937	660.905	499.502	0.755784	2222	380.792	423.88	426.594	1.0064	2970	459.95	156.998	489.652	3.11884	494.295	211.241	539.173	2.5524	520.285	192.503	570.605	2.96414	402.532	146.255	590.346	4.03642	0.819846	2124	1.17005	1.2673	1.25742	1.36193	1.26418	12528	1.53922	1.36632	1.19086	1.05709	1.28837
14-3-3epsilon.b(modencode)	481.137	78.36	644.881	8.22972	23060	386.513	76.0664	446.574	5.87084	20688	493.674	60.3781	611.576	10.1291	24995	462.665	57.7585	481.214	8.33148	22257	574.202	23.6265	559.315	23.6732	619.917	22.7591	610.698	26.8331	640.188	30.2959	642.086	21.1938	587.573	26.8174	665.251	24.8067	8.14029	22726	1.19343	1.16312	1.28844	1.25572	1.22518	12225	1.65632	1.3837	1.52019	1.26997	1.45754
14-3-3epsilon.ba(modencode)	394.807	1170.7	560.66	0.478911	1168	339.485	718.463	388.651	0.540947	1621	364.511	1130.83	500.235	0.442361	966	382.443	631.532	427.106	0.676301	1746	461.91	269.867	490.284	1.81676	496.422	447.903	539.945	1.20549	522.524	323.556	571.351	1.76585	404.207	221.334	590.493	2.66789	0.53463	1042	1.16996	1.26721	1.25738	1.36189	1.26411	12525	1.53917	1.36628	1.19065	1.05691	1.28825
14-3-3epsilon.bb(modencode)	393.442	945.077	560.123	0.592674	1632	338.311	579.247	388.213	0.670202	2179	363.25	808.598	499.671	0.617947	1659	381.121	512.539	426.76	0.832639	2298	460.347	183.269	489.774	2.67243	494.722	270.197	539.315	1.99601	520.734	236.301	570.722	2.41524	402.88	192.684	590.367	3.06392	0.678366	1570	1.17005	1.2673	1.25742	1.36193	1.26417	12526	1.53922	1.36632	1.19086	1.05709	1.28837
14-3-3epsilon.bc(modencode)	376.895	78.0833	551.449	7.06231	21410	324.234	75.9224	380.775	5.01532	18719	348.195	61.7243	491.625	7.96486	22868	364.904	60.0414	418.758	6.97448	20200	446.657	23.4529	483.054	20.5967	480.874	22.6495	532.488	23.5099	503.784	30.1935	562.648	18.6347	393.104	26.6119	586.236	22.0291	6.75424	20633	1.1851	1.28278	1.27588	1.38105	1.2812	12681	1.55377	1.38059	1.21241	1.07728	1.30601
14-3-3epsilon.bd(modencode)	377.207	772.112	551.607	0.714413	2114	324.502	489.987	380.909	0.777386	2637	348.483	660.905	491.774	0.744091	2167	365.206	423.88	418.893	0.988234	2898	447.027	156.998	483.16	3.07749	481.272	211.241	532.631	2.52143	504.201	192.503	562.765	2.92342	393.43	146.255	586.287	4.00867	0.806031	2065	1.1851	1.28278	1.27588	1.38105	1.2812	12682	1.55377	1.38059	1.21241	1.07728	1.30601
14-3-3epsilon.be(modencode)	378.774	1170.7	552.228	0.471708	1141	325.85	718.463	381.415	0.530876	1569	349.93	1130.83	492.412	0.435443	934	366.723	631.532	419.324	0.663979	1693	448.851	269.867	483.712	1.79241	483.255	447.903	533.314	1.19069	506.28	323.556	563.415	1.74132	394.996	221.334	586.4	2.64939	0.525502	1009	1.18501	1.28269	1.27584	1.381	1.28114	12678	1.55372	1.38055	1.2122	1.0771	1.30589
14-3-3epsilon.bf(modencode)	377.519	945.077	551.766	0.583831	1605	324.771	579.247	381.04	0.65782	2117	348.772	808.598	491.923	0.608365	1615	365.508	512.539	419.038	0.817574	2248	447.397	183.269	483.266	2.63692	481.67	270.197	532.756	1.97173	504.618	236.301	562.865	2.38199	393.755	192.684	586.302	3.04282	0.666897	1513	1.1851	1.28278	1.27588	1.38105	1.2812	12683	1.55377	1.38059	1.21241	1.07728	1.30601
14-3-3epsilon.bg(modencode)	395.748	78.0833	561.644	7.19289	21596	339.559	75.9224	389.26	5.12708	19016	366.657	61.7243	501.597	8.12641	23066	384.516	60.0414	428.572	7.13795	20481	463.018	23.4529	491.372	20.9514	496.821	22.6495	540.66	23.8707	524.094	30.1935	572.668	18.9666	403.262	26.6119	590.903	22.2045	6.89608	20898	1.16998	1.26281	1.2554	1.355	1.2608	12491	1.54346	1.363	1.18761	1.04875	1.2857
14-3-3epsilon.bh(modencode)	396.094	772.112	561.83	0.727654	2166	339.856	489.987	389.417	0.79475	2724	366.978	660.905	501.771	0.759218	2235	384.852	423.88	428.733	1.01145	2993	463.423	156.998	491.499	3.1306	497.255	211.241	540.826	2.56023	524.552	192.503	572.809	2.97559	403.615	146.255	590.965	4.04065	0.823267	2143	1.16998	1.26281	1.2554	1.355	1.2608	12490	1.54346	1.363	1.18761	1.04875	1.2857
14-3-3epsilon.bi(modencode)	397.833	1170.7	562.575	0.480546	1173	341.348	718.463	390.025	0.54286	1631	368.589	1130.83	502.534	0.444394	972	386.542	631.532	429.269	0.679726	1761	465.423	269.867	492.156	1.8237	499.422	447.903	541.625	1.20925	526.839	323.556	573.584	1.77275	405.315	221.334	591.119	2.67072	0.536881	1056	1.1699	1.26272	1.25535	1.35496	1.26073	12488	1.54341	1.36295	1.18739	1.04857	1.28558
14-3-3epsilon.bj(modencode)	396.441	945.077	562.016	0.594678	1640	340.153	579.247	389.571	0.672548	2188	367.299	808.598	501.947	0.620762	1673	385.189	512.539	428.904	0.836823	2320	463.829	183.269	491.626	2.68253	497.69	270.197	540.974	2.00215	525.011	236.301	572.931	2.42459	403.968	192.684	590.988	3.06714	0.681203	1586	1.16998	1.26281	1.2554	1.355	1.2608	12492	1.54346	1.363	1.18761	1.04875	1.2857
14-3-3epsilon.bk(modencode)	384.232	78.0833	555.249	7.11099	21475	330.512	75.9224	384.052	5.05848	18844	354.968	61.7243	495.187	8.02257	22951	372.148	60.0414	422.288	7.03328	20310	453.555	23.4529	486.367	20.738	487.202	22.6495	535.591	23.6469	512.157	30.1935	566.582	18.765	400.714	26.6119	589.373	22.147	6.80633	20725	1.18042	1.27774	1.26799	1.37252	1.27467	12604	1.54959	1.37622	1.21241	1.07676	1.30374
14-3-3epsilon.bl(modencode)	384.557	772.112	555.417	0.719348	2133	330.791	489.987	384.194	0.784091	2672	355.267	660.905	495.345	0.749494	2189	372.462	423.88	422.432	0.996583	2930	453.938	156.998	486.48	3.09864	487.613	211.241	535.741	2.53616	512.59	192.503	566.708	2.9439	401.052	146.255	589.429	4.03016	0.812379	2092	1.18042	1.27774	1.26799	1.37252	1.27467	12608	1.54959	1.37622	1.21241	1.07676	1.30374
14-3-3epsilon.bm(modencode)	386.187	1170.7	556.082	0.475	1157	332.193	718.463	384.736	0.535499	1596	356.773	1130.83	496.026	0.438639	950	374.04	631.532	422.899	0.66964	1718	455.828	269.867	487.071	1.80485	489.663	447.903	536.466	1.19773	514.746	323.556	567.403	1.75365	402.682	221.334	589.566	2.6637	0.529694	1026	1.18033	1.27764	1.26795	1.37248	1.2746	12601	1.54954	1.37618	1.2122	1.07657	1.30362
14-3-3epsilon.bn(modencode)	384.881	945.077	555.586	0.587873	1620	331.07	579.247	384.333	0.663505	2143	355.567	808.598	495.503	0.612793	1637	372.776	512.539	422.586	0.824496	2270	454.321	183.269	486.594	2.65508	488.025	270.197	535.875	1.98327	513.023	236.301	566.816	2.39871	401.391	192.684	589.449	3.05915	0.672167	1543	1.18042	1.27774	1.26799	1.37252	1.27467	12610	1.54959	1.37622	1.21241	1.07676	1.30374
14-3-3epsilon.c(modencode)	482.021	78.426	649.36	8.27991	23122	388.047	75.7256	451.825	5.96661	20886	494.981	59.777	616.604	10.3151	25154	464.293	57.3364	486.644	8.48752	22465	573.076	23.4097	560.022	23.9226	618.542	22.6123	611.24	27.0313	638.684	30.1167	642.422	21.3311	586.152	26.8773	665.486	24.7602	8.26228	22870	1.1889	1.15777	1.28323	1.24963	1.21988	12181	1.64589	1.3756	1.51052	1.26246	1.44862
14-3-3epsilon.d(modencode)	587.284	772.246	733.668	0.950044	2985	481.127	490.18	524.239	1.06948	3934	608.159	661.145	711.649	1.07639	3570	585.159	424.241	569.296	1.34192	4265	711.622	157.005	642.836	4.09437	764.3	211.248	695.363	3.29169	787.685	192.513	728.98	3.78666	698.671	146.26	718.987	4.91582	1.10946	3187	1.21172	1.17013	1.30142	1.25674	1.235	12299	1.63717	1.3461	1.45216	1.19398	1.40735
14-3-3epsilon.e(modencode)	531.931	772.389	733.351	0.949458	2978	435.779	490.131	523.771	1.06863	3931	550.755	659.559	710.809	1.0777	3578	529.885	421.597	568.619	1.34872	4285	644.505	157.172	642.656	4.08888	692.263	211.351	695.363	3.29009	713.486	192.605	729.049	3.7852	632.819	146.46	718.897	4.90848	1.11113	3197	1.21163	1.17022	1.30141	1.25694	1.23505	12300	1.63727	1.34649	1.45216	1.19426	1.40754
14-3-3epsilon.f(modencode)	532.799	772.455	737.83	0.955175	3002	437.404	489.79	529.022	1.0801	3985	552.092	658.958	715.837	1.08632	3614	531.564	421.175	574.049	1.36297	4333	642.987	156.955	643.363	4.09903	690.45	211.204	695.904	3.29494	711.522	192.426	729.385	3.79048	631.037	146.52	719.132	4.90808	1.12114	3232	1.20681	1.16464	1.29589	1.25061	1.22949	12260	1.62669	1.33854	1.44268	1.18713	1.39876
14-3-3epsilon.g(modencode)	493.568	80.1711	754.534	9.41155	24430	404.659	77.7514	542.161	6.97301	22588	509.863	63.3887	727.468	11.4763	25985	493.471	63.839	605.618	9.48664	23637	596.24	24.1634	660.429	27.3317	639.328	23.326	715.402	30.6697	659.656	31.0235	748.674	24.1325	586.036	28.136	739.771	26.2927	9.33688	24105	1.20802	1.16941	1.29532	1.25392	1.23167	12279	1.63015	1.33677	1.44822	1.18758	1.40068
14-3-3epsilon.h(modencode)	495.1	78.0833	657.616	8.42198	23287	424.64	75.9224	472.699	6.22608	21344	426.097	61.7243	575.517	9.32399	24328	414.937	60.0414	479.969	7.99397	21750	469.637	23.4529	516.816	22.0363	497.841	22.6495	562.081	24.8165	522.902	30.1935	595.714	19.7299	450.45	26.6119	618.528	23.2425	7.99151	22518	0.94857	1.10218	1.00554	1.16837	1.05617	11012	1.2314	1.2602	1.06078	1.08559	1.15949
14-3-3epsilon.i(modencode)	495.842	772.112	658.351	0.852662	2619	425.277	489.987	473.326	0.965998	3504	426.736	660.905	576.157	0.871769	2716	415.559	423.88	480.492	1.13356	3511	470.341	156.998	517.193	3.29426	498.587	211.241	562.54	2.66302	523.686	192.503	596.118	3.09668	451.126	146.255	618.754	4.23066	0.955996	2612	0.94857	1.10218	1.00554	1.16837	1.05617	11008	1.2314	1.2602	1.06078	1.08559	1.15949
14-3-3epsilon.j(modencode)	499.587	1170.7	661.636	0.565164	1525	428.489	718.463	476.084	0.662642	2136	429.959	1130.83	579.136	0.512133	1228	418.697	631.532	482.505	0.764023	2056	473.834	269.867	519.165	1.92378	502.324	447.903	564.786	1.26095	527.613	323.556	598.332	1.84924	454.409	221.334	619.535	2.7991	0.62599	1389	0.948451	1.10204	1.00548	1.16831	1.05607	11006	1.23133	1.26013	1.06049	1.08529	1.15931
14-3-3epsilon.k(modencode)	547.61	945.077	675.126	0.71436	2112	450.509	579.247	477.844	0.824941	2849	491.199	808.598	600.471	0.742608	2163	466.028	512.539	500.025	0.975585	2849	460.053	183.269	507.387	2.76853	483.503	270.197	550.541	2.03755	511.398	236.301	585.031	2.47579	432.92	192.684	607.1	3.15075	0.814374	2100	0.840112	0.936593	0.882933	0.984332	0.910993	9802	1.13516	1.09735	0.960958	0.928956	1.03061
14-3-3epsilon.l(modencode)	644.394	78.2176	659.112	8.42665	23299	529.858	76.1156	463.426	6.08845	21100	578.612	61.9646	587.545	9.48194	24504	546.697	60.4022	472.934	7.82975	21492	542.005	23.4599	502.529	21.4208	570.404	22.6558	545.249	24.0666	602.721	30.2036	579.675	19.1923	509.323	26.6171	597.501	22.448	7.9567	22473	0.841107	0.936732	0.885179	0.985814	0.912208	9814	1.13751	1.10248	0.961244	0.931635	1.03322
14-3-3epsilon.m(modencode)	602.546	78.36	658.795	8.40729	23271	495.448	76.0664	462.958	6.08623	21097	540.979	60.3781	586.704	9.71718	24685	511.11	57.7585	472.257	8.17641	22013	506.774	23.6265	502.349	21.2621	533.361	22.7591	545.249	23.9574	563.609	30.2959	579.744	19.1361	476.246	26.8174	597.41	22.277	8.09678	22665	0.841055	0.936774	0.885179	0.985919	0.912232	9817	1.13757	1.10272	0.961244	0.931788	1.03333
14-3-3epsilon.n(modencode)	602.996	78.426	663.274	8.45733	23349	496.443	75.7256	468.209	6.18297	21265	541.922	59.777	591.733	9.89901	24831	512.308	57.3364	477.687	8.33131	22255	506.018	23.4097	503.056	21.4892	532.446	22.6123	545.791	24.1369	562.57	30.1167	580.08	19.2611	475.347	26.8773	597.646	22.2361	8.21765	22819	0.839173	0.933747	0.883	0.982514	0.909609	9789	1.1332	1.09811	0.957505	0.927854	1.02917
14-3-3epsilon.o(modencode)	588.11	772.246	642.364	0.831813	2525	504.451	490.18	458.955	0.936299	3359	506.654	661.145	563.297	0.852002	2636	491.048	424.241	453.437	1.06882	3240	559.752	157.005	512.369	3.26339	593.381	211.248	557.012	2.63677	623.311	192.513	590.676	3.06825	535.263	146.26	608.6	4.16108	0.922233	2485	0.951781	1.1048	1.00896	1.17118	1.05918	11035	1.23562	1.26935	1.06108	1.09004	1.16402
14-3-3epsilon.p(modencode)	547.99	772.389	642.048	0.831249	2520	470.037	490.131	458.487	0.935437	3354	472.03	659.559	562.457	0.852777	2642	457.461	421.597	452.76	1.07391	3256	521.533	157.172	512.189	3.25878	552.901	211.351	557.012	2.63549	580.82	192.605	590.745	3.06713	498.748	146.46	608.509	4.15477	0.923345	2490	0.951721	1.10487	1.00896	1.17133	1.05922	11036	1.23569	1.26966	1.06108	1.09025	1.16417
14-3-3epsilon.q(modencode)	548.583	772.455	646.527	0.836977	2547	471.139	489.79	463.738	0.946809	3414	473.173	658.958	567.485	0.861186	2671	458.838	421.175	458.19	1.08788	3313	520.706	156.955	512.896	3.26779	551.896	211.204	557.554	2.63988	579.691	192.426	591.081	3.07174	497.753	146.52	608.745	4.15468	0.933214	2520	0.949183	1.10046	1.00604	1.16637	1.05551	10997	1.2304	1.26339	1.05649	1.08481	1.15877
14-3-3epsilon.r(modencode)	518.69	80.1711	664.637	8.29023	23129	445.049	77.7514	477.993	6.14771	21202	446.31	63.3887	580.798	9.16247	24194	434.692	63.839	491.097	7.69273	21293	492.904	24.1634	531.238	21.9852	521.759	23.326	578.469	24.7993	548.632	31.0235	611.728	19.7182	471.852	28.136	630.362	22.4041	7.82329	22315	0.950286	1.1044	1.00592	1.16905	1.05741	11025	1.23274	1.26212	1.06023	1.08549	1.16014
14-3-3epsilon.s(modencode)	400.517	78.0833	618.873	7.92581	22657	325.95	75.9224	429.67	5.65933	20198	405.632	61.7243	577.301	9.3529	24355	387.235	60.0414	473.895	7.89281	21599	482.597	23.4529	531.394	22.6579	514.609	22.6495	578.468	25.5399	538.356	30.1935	612.046	20.2708	476.51	26.6119	636.883	23.9323	7.70771	22149	1.20494	1.18974	1.28486	1.26866	1.23705	12318	1.65165	1.39026	1.46191	1.23054	1.43359
14-3-3epsilon.t(modencode)	416.18	772.112	642.821	0.832548	2528	336.814	489.987	448.011	0.914333	3261	426.503	660.905	605.958	0.916861	2892	405.227	423.88	495.744	1.16954	3644	497.591	156.998	550.056	3.50358	533.744	211.241	599.524	2.8381	555.461	192.503	632.523	3.28579	503.774	146.255	659.147	4.50684	0.95832	2621	1.19562	1.16668	1.28248	1.25144	1.22406	12212	1.64916	1.37074	1.4957	1.24319	1.4397
14-3-3epsilon.u(modencode)	404.376	1170.7	622.618	0.531834	1386	329.091	718.463	432.59	0.602105	1898	409.541	1130.83	581.488	0.514214	1236	390.967	631.532	476.666	0.754777	2032	487.184	269.867	534.412	1.98028	519.537	447.903	581.932	1.29924	543.514	323.556	615.411	1.90202	480.969	221.334	638.446	2.88454	0.600733	1289	1.20478	1.18959	1.28479	1.26858	1.23693	12315	1.65156	1.39018	1.46151	1.23021	1.43336
14-3-3epsilon.v(modencode)	543.224	772.246	665.131	0.861294	2648	435.955	490.18	462.8	0.944143	3399	557.029	661.145	633.579	0.958305	3064	521.65	424.241	498.407	1.17482	3665	647.863	157.005	577.103	3.6757	699.793	211.248	629.486	2.97985	720.774	192.513	660.396	3.4304	664.089	146.26	681.562	4.65994	0.98464	2711	1.19263	1.16307	1.28822	1.2563	1.22505	12220	1.65332	1.38172	1.5233	1.27305	1.45785
14-3-3epsilon.w(modencode)	497.365	772.389	664.814	0.860725	2645	399.151	490.131	462.332	0.943282	3395	509.929	659.559	632.739	0.959336	3068	477.503	421.597	497.729	1.18058	3689	593.13	157.172	576.923	3.67065	640.716	211.351	629.486	2.97839	659.965	192.605	660.464	3.42911	608.026	146.46	681.472	4.65295	0.985981	2724	1.19255	1.16316	1.28822	1.25648	1.2251	12222	1.65342	1.38212	1.5233	1.27335	1.45804
14-3-3epsilon.x(modencode)	498.238	772.455	669.293	0.866449	2669	400.708	489.79	467.583	0.95466	3453	511.24	658.958	637.767	0.967842	3107	479.151	421.175	503.159	1.19466	3747	591.911	156.955	577.63	3.68023	639.234	211.204	630.028	2.98303	658.351	192.426	660.801	3.43405	606.497	146.52	681.707	4.65265	0.995902	2752	1.18801	1.1578	1.28299	1.25036	1.21979	12180	1.64297	1.37399	1.51356	1.26577	1.44908
14-3-3epsilon.y(modencode)	465.15	80.1711	686.874	8.56761	23495	373.622	77.7514	481.464	6.19236	21286	475.87	63.3887	650.368	10.26	25116	448.299	63.839	535.547	8.38902	22335	553.154	24.1634	595.437	24.6421	596.534	23.326	650.323	27.8797	615.113	31.0235	680.872	21.947	567.521	28.136	702.834	24.9799	8.35225	22980	1.18919	1.16241	1.28246	1.25357	1.22191	12198	1.64635	1.37211	1.51897	1.26594	1.45084
14-3-3epsilon.z(modencode)	546.043	78.0833	673.692	8.62787	23548	449.22	75.9224	476.685	6.27858	21429	489.794	61.7243	599.167	9.70714	24678	464.696	60.0414	498.939	8.30991	22215	458.738	23.4529	506.757	21.6074	482.12	22.6495	549.817	24.275	509.936	30.1935	584.4	19.3552	431.682	26.6119	606.838	22.8033	8.23087	22831	0.840112	0.936593	0.882933	0.984332	0.910993	9800	1.13516	1.09735	0.960959	0.928956	1.03061
14-3-3zeta-RA(modencode)	939.419	140.574	1433.15	10.1949	25168	794.31	115.804	1136.94	9.81777	25755	696.072	102.24	1078.03	10.5441	25315	889.731	168.024	1436.34	8.54844	22556	629.32	33.111	380.1	11.4796	537.504	27.8638	310.49	11.1431	608.734	33.1977	386.606	11.6455	539.26	33.8136	382.664	11.3169	9.77631	24535	0.669903	0.904103	0.572166	0.772196	0.729592	8079	0.766368	0.684178	0.678903	0.606093	0.683886
14-3-3zeta-RB(modencode)	645.091	140.666	1338.56	9.51588	24534	568.45	115.868	1062.35	9.16864	25196	492.679	102.424	1012.02	9.8807	24814	606.433	168.18	1350.88	8.03233	21815	637.747	33.1265	352.074	10.6282	627.286	27.9077	302.015	10.8219	612.744	33.2597	360.404	10.8361	513.701	33.8827	356.598	10.5245	9.14939	23899	0.988615	1.29445	0.972399	1.27322	1.13217	11589	1.07792	1.01041	0.903687	0.847087	0.959775
14-3-3zeta-RC(modencode)	645.337	116.23	1192.03	10.2558	25208	570.032	95.7658	962.485	10.0504	25922	494.437	85.0413	905.691	10.65	25406	606.339	129.713	1190.33	9.17665	23286	634.12	27.749	323.081	11.643	624.734	23.3351	278.323	11.9272	608.517	28.2798	327.59	11.5839	506.574	30.0788	315.37	10.4848	10.0332	24755	0.982619	1.28251	0.968074	1.26352	1.12418	11523	1.06751	1.00359	0.888676	0.835463	0.948812
14-3-3zeta-RD(modencode)	655.273	70.9086	1431.49	20.1878	29413	577.801	67.6208	1144.99	16.9325	29003	501.606	54.8239	1080.24	19.7039	29047	618.676	80.144	1493.73	18.638	28545	653.146	9.66325	391.864	40.552	640.16	9.01813	335.113	37.16	627.606	10.6837	397.431	37.1998	527.031	9.51163	389.271	40.9258	18.8655	28997	0.996755	1.30211	0.976937	1.27622	1.13801	11636	1.0862	1.01443	0.912133	0.85187	0.966159
14-3-3zeta-RE(modencode)	669.263	71.0781	1426.71	20.0724	29397	589.854	67.73	1138.66	16.8118	28972	511.536	55.0457	1073.58	19.5034	29000	631.472	80.3638	1487.08	18.5043	28500	668.07	9.7325	390.799	40.154	654.884	9.1173	333.273	36.5539	641.966	10.8558	395.953	36.474	539.117	9.74593	387.086	39.7177	18.723	28962	0.998217	1.30601	0.978514	1.28023	1.14074	11662	1.08835	1.01662	0.913985	0.853746	0.968174
14-3-3zeta-RF(modencode)	972.414	116.399	1273.9	10.9443	25821	824.542	95.875	1023.23	10.6725	26373	721.488	85.2631	957.866	11.2342	25813	921.198	129.933	1261.08	9.70559	23889	646.896	27.8183	346.231	12.4461	555.082	23.4343	281.778	12.0242	626.651	28.4519	349.953	12.2998	550.824	30.3131	338.362	11.1622	10.6392	25281	0.665247	0.896613	0.570829	0.769358	0.725512	8036	0.759998	0.680256	0.668037	0.597943	0.676559
14-3-3zeta-RG(modencode)	643.48	140.577	1344.15	9.5617	24577	567.26	115.813	1068.41	9.22531	25243	491.978	102.258	1017.6	9.9513	24867	604.847	167.995	1356.71	8.07588	21885	634.028	33.0968	352.183	10.641	623.572	27.856	302.469	10.8583	608.938	33.1885	359.652	10.8367	510.303	33.805	355.122	10.505	9.20355	23957	0.985312	1.28873	0.969062	1.26748	1.12765	11546	1.07347	1.00676	0.899593	0.843688	0.955879
14-3-3zeta-RH(modencode)	668.786	140.744	1338.95	9.51339	24533	589.357	115.913	1062	9.16198	25185	510.782	102.462	1011.64	9.87335	24808	628.677	168.244	1350.97	8.02982	21809	661.188	33.1803	351.461	10.5925	650.383	27.963	301.117	10.7684	634.987	33.3698	358.501	10.7433	532.22	34.0479	353.67	10.3874	9.14463	23896	0.988639	1.29446	0.972483	1.27331	1.13222	11591	1.07742	1.01004	0.903052	0.846572	0.959271
14-3-3zeta-RI(modencode)	768.4	140.574	1499.02	10.6636	25569	633.269	115.804	1171.99	10.1204	25970	635.492	102.24	1150.27	11.2506	25836	904.661	168.024	1569.9	9.34331	23476	259.663	33.111	312.396	9.43481	218.336	27.8638	252.898	9.0762	268.11	33.1977	326.492	9.83476	263.889	33.8136	333.118	9.85161	10.3445	25022	0.337926	0.408601	0.284144	0.34357	0.34356	3928	0.423374	0.296365	0.416709	0.291699	0.357037
14-3-3zeta-RJ(modencode)	957.657	70.9086	1522.32	21.4688	29635	809.916	67.6208	1215	17.9679	29291	710.229	54.8239	1141.38	20.8191	29301	910.758	80.144	1573.98	19.6394	28818	652.233	9.66325	419.792	43.4421	554.842	9.01813	343.064	38.0416	631.388	10.6837	424.401	39.7242	560.487	9.51163	416.603	43.7993	19.9738	29275	0.681071	0.918341	0.579374	0.781216	0.740001	8187	0.779572	0.693255	0.69203	0.615407	0.695066
14-3-3zeta.a(modencode)	929.566	70.9112	1522.75	21.474	29636	786.121	67.6295	1215.09	17.9668	29290	689.074	54.8412	1140.67	20.7995	29298	883.298	80.1148	1573.07	19.6353	28815	631.772	9.649	419.449	43.4707	537.45	9.0103	342.576	38.0205	611.668	10.6744	424.074	39.7281	542.85	9.50307	415.87	43.7617	19.9689	29272	0.679642	0.916843	0.578173	0.77996	0.738655	8172	0.778083	0.692481	0.690542	0.614572	0.69392
14-3-3zeta.aa(modencode)	676.074	116.399	1190.69	10.2294	25189	596.89	95.875	959.308	10.0058	25891	517.111	85.2631	901.935	10.5783	25346	634.758	129.933	1187	9.13548	23246	664.945	27.8183	324.553	11.6669	655.25	23.4343	279.089	11.9094	638.063	28.4519	328.53	11.5469	531.558	30.3131	315.468	10.407	9.98723	24720	0.983538	1.28588	0.969199	1.26714	1.12644	11535	1.06898	1.00521	0.890545	0.837418	0.950537
14-3-3zeta.ab(modencode)	671.952	70.9086	1435.16	20.2396	29429	592.478	67.6208	1148.19	16.9798	29018	514.255	54.8239	1082.96	19.7534	29056	634.413	80.144	1496.98	18.6786	28561	669.362	9.66325	395.899	40.9695	656.1	9.01813	339.147	37.6072	643.153	10.6837	401.269	37.559	540.446	9.51163	392.473	41.2624	18.9128	29017	0.996145	1.30162	0.976408	1.27583	1.1375	11628	1.08553	1.01378	0.91218	0.851884	0.965842
14-3-3zeta.ac(modencode)	660.004	70.9112	1435.58	20.2448	29430	581.871	67.6295	1148.27	16.9789	29017	504.877	54.8412	1082.24	19.7341	29052	622.676	80.1148	1496.07	18.6741	28558	656.207	9.649	395.556	40.9945	643.204	9.0103	338.658	37.5857	630.568	10.6744	400.942	37.561	529.796	9.50307	391.741	41.2226	18.908	29014	0.994247	1.29974	0.974545	1.27398	1.13563	11617	1.08369	1.01267	0.910503	0.850837	0.964426
14-3-3zeta.ad(modencode)	688.232	71.1073	1429.86	20.1086	29403	606.546	67.7321	1141.3	16.8502	28984	525.939	55.0538	1076.02	19.5448	29009	649.39	80.3754	1489.96	18.5376	28510	686.664	9.74517	394.798	40.5122	673.179	9.12105	337.235	36.9733	659.817	10.8636	399.846	36.8059	554.462	9.74892	390.25	40.0301	18.7603	28967	0.997722	1.3056	0.978127	1.27996	1.14035	11660	1.08783	1.01606	0.91413	0.853819	0.967958
14-3-3zeta.ae(modencode)	687.13	140.841	1345.44	9.55292	24570	605.503	115.961	1068	9.21001	25225	524.679	102.518	1016.85	9.91876	24848	645.922	168.294	1357.86	8.0684	21872	678.916	33.2062	355.876	10.7171	667.871	27.9753	305.462	10.919	651.977	33.3904	362.74	10.8636	546.829	34.0566	357.468	10.4963	9.18752	23934	0.988045	1.29396	0.971971	1.27291	1.13172	11580	1.07675	1.00937	0.903099	0.846586	0.958953
14-3-3zeta.af(modencode)	687.742	140.773	1342.11	9.53384	24551	606.035	115.915	1064.63	9.18454	25209	525.164	102.47	1014.08	9.89638	24829	646.515	168.256	1353.85	8.04641	21836	679.587	33.193	355.46	10.7089	668.55	27.9668	305.079	10.9086	652.64	33.3777	362.394	10.8574	547.369	34.0509	356.833	10.4794	9.16529	23909	0.988142	1.29405	0.972095	1.27303	1.13183	11581	1.0769	1.00947	0.903195	0.846645	0.959054
14-3-3zeta.ag(modencode)	695.349	71.0008	1437.9	20.252	29431	612.398	67.6846	1149.03	16.9763	29015	528.686	55.0078	1082.01	19.6702	29039	654.089	80.3002	1496.82	18.6402	28547	603.326	9.67872	385.881	39.869	578.301	9.06203	326.301	36.0075	595.499	10.7456	395.598	36.8149	547.499	9.58077	397.48	41.4873	18.8847	29005	0.867659	1.14118	0.83167	1.09385	0.983588	10468	0.972405	0.910425	0.894024	0.83704	0.903474
14-3-3zeta.ah(modencode)	867.716	71.0008	1489.92	20.9846	29551	757.697	67.6846	1192.61	17.6201	29206	644.072	55.0078	1116.34	20.2943	29179	827.382	80.3002	1544.28	19.2314	28721	592.18	9.67872	398.74	41.1976	511.394	9.06203	326.197	35.996	577.04	10.7456	406.019	37.7846	527.303	9.58077	405.064	42.2788	19.5326	29186	0.682459	0.919433	0.589356	0.794001	0.746312	8274	0.761571	0.697429	0.695928	0.637315	0.698061
14-3-3zeta.aj(modencode)	830.944	140.574	1389.81	9.88665	24899	728.534	115.804	1107.39	9.56259	25561	608.104	102.24	1045.97	10.2305	25089	778.162	168.024	1397.06	8.31463	22224	575.763	33.111	351.011	10.601	506.938	27.8638	288.815	10.3652	564.996	33.1977	360.812	10.8686	536.037	33.8136	369.172	10.9179	9.49858	24270	0.692902	0.946817	0.610074	0.833637	0.770858	8497	0.775524	0.726066	0.735774	0.688851	0.731554
14-3-3zeta.ak(modencode)	898.621	70.9086	1499.02	21.1402	29577	785.061	67.6208	1201.94	17.7748	29242	668.609	54.8239	1125.54	20.53	29240	857.86	80.144	1554.62	19.3979	28764	610.032	9.66325	401.574	41.5568	527.012	9.01813	329.296	36.5149	595.262	10.6837	408.181	38.206	545.21	9.51163	406.951	42.7845	19.7107	29232	0.678853	0.91239	0.586467	0.788222	0.741483	8204	0.758237	0.693892	0.694481	0.635546	0.695539
14-3-3zeta.al(modencode)	874.763	70.9112	1499.45	21.1454	29578	764.13	67.6295	1202.03	17.7738	29241	650.56	54.8412	1124.82	20.5106	29235	834.4	80.1148	1553.71	19.3936	28761	592.632	9.649	401.231	41.5827	511.99	9.0103	328.808	36.4924	578.36	10.6744	407.854	38.2085	529.606	9.50307	406.219	42.7461	19.7058	29230	0.677477	0.910957	0.58529	0.787	0.740181	8188	0.756888	0.693145	0.693083	0.634715	0.694458
14-3-3zeta.am(modencode)	931.559	71.1073	1493.73	21.0067	29553	813.396	67.7321	1195.05	17.6438	29215	691.926	55.0538	1118.6	20.3183	29187	888.739	80.3754	1547.61	19.2548	28726	633.404	9.74517	400.474	41.0946	547.349	9.12105	327.385	35.8933	618.131	10.8636	406.758	37.4422	566.188	9.74892	404.728	41.5152	19.5559	29196	0.67994	0.915421	0.587562	0.791051	0.743494	8238	0.759938	0.695514	0.696079	0.637069	0.69715
14-3-3zeta.an(modencode)	929.558	140.841	1409.31	10.0064	25005	811.537	115.961	1121.76	9.67358	25653	689.808	102.518	1059.43	10.3341	25164	883.236	168.294	1415.51	8.41092	22367	621.993	33.2062	361.551	10.8881	539.667	27.9753	295.612	10.5669	606.566	33.3904	369.652	11.0706	554.851	34.0566	371.946	10.9214	9.60624	24389	0.669128	0.901691	0.580563	0.782344	0.733432	8122	0.747429	0.686755	0.683704	0.628203	0.686523
14-3-3zeta.ao(modencode)	930.831	140.773	1405.97	9.98751	24990	812.639	115.915	1118.39	9.6483	25627	690.776	102.47	1056.66	10.3119	25152	884.473	168.256	1411.5	8.38901	22334	622.903	33.193	361.135	10.8799	540.482	27.9668	295.228	10.5564	607.482	33.3777	369.306	11.0645	555.664	34.0509	371.311	10.9046	9.58418	24369	0.66919	0.901743	0.580644	0.782427	0.733501	8123	0.747543	0.686829	0.683778	0.628243	0.686598
14-3-3zeta.ap(modencode)	863.776	116.322	1251.88	10.7622	25662	755.713	95.8296	1011.5	10.5552	26284	641.695	85.2253	943.213	11.0673	25689	819.285	129.869	1242.42	9.56667	23726	574.948	27.7645	330.31	11.8969	499.233	23.379	269.825	11.5413	559.271	28.3417	336.522	11.8737	505.881	30.1479	331.685	11.0019	10.4878	25162	0.665622	0.895983	0.577965	0.777991	0.72939	8077	0.740057	0.682632	0.669409	0.617466	0.677391
14-3-3zeta.aq(modencode)	911.349	116.399	1252.27	10.7584	25657	797.374	95.875	1011.14	10.5465	26273	677.043	85.2631	942.833	11.0579	25681	864.364	129.933	1242.51	9.56268	23716	606.572	27.8183	329.698	11.8518	526.733	23.4343	268.927	11.4758	589.618	28.4519	334.618	11.7609	533.177	30.3131	328.756	10.8454	10.4814	25155	0.665577	0.895914	0.57797	0.77799	0.729363	8076	0.73945	0.682141	0.668666	0.616843	0.676775
14-3-3zeta.b(modencode)	996.65	71.1073	1517.03	21.3344	29616	842.349	67.7321	1208.11	17.8366	29255	737.826	55.0538	1134.45	20.6061	29261	947.21	80.3754	1566.97	19.4956	28786	679.915	9.74517	418.691	42.964	578.548	9.12105	341.153	37.4028	658.253	10.8636	422.978	38.9352	584.365	9.74892	414.38	42.5052	19.8182	29247	0.6822	0.921511	0.580493	0.784126	0.742083	8220	0.781449	0.694939	0.693732	0.616933	0.696763
14-3-3zeta.c(modencode)	994.327	140.841	1432.61	10.1718	25141	840.243	115.961	1134.81	9.78618	25729	735.404	102.518	1075.28	10.4887	25280	941.021	168.294	1434.87	8.52596	22522	667.208	33.2062	379.769	11.4367	569.994	27.9753	309.38	11.0591	645.386	33.3904	385.872	11.5564	571.787	34.0566	381.598	11.2048	9.74316	24508	0.671015	0.907267	0.573246	0.775076	0.731651	8099	0.768095	0.685836	0.680502	0.607624	0.685514
14-3-3zeta.d(modencode)	995.845	140.773	1429.27	10.153	25129	841.51	115.915	1131.44	9.76095	25705	736.553	102.47	1072.51	10.4666	25265	942.487	168.256	1430.86	8.50408	22489	668.291	33.193	379.353	11.4287	570.947	27.9668	308.997	11.0487	646.465	33.3777	385.526	11.5504	572.715	34.0509	380.963	11.1881	9.72115	24489	0.671079	0.907322	0.573329	0.775161	0.731723	8100	0.76822	0.685914	0.68058	0.607663	0.685594
14-3-3zeta.e(modencode)	921.037	71.0008	1511.56	21.2893	29606	779.453	67.6846	1204.69	17.7987	29246	682.762	55.0078	1131.38	20.5676	29250	877.361	80.3002	1562.85	19.4626	28779	628.789	9.67872	415.273	42.9058	536.625	9.06203	339.048	37.4141	610.723	10.7456	421.354	39.2117	543.365	9.58077	414.669	43.2814	19.7795	29244	0.682696	0.920949	0.582631	0.785962	0.74306	8234	0.783527	0.696091	0.697111	0.619318	0.699012
14-3-3zeta.f(modencode)	916.715	116.322	1273.52	10.9482	25826	777.277	95.8296	1023.58	10.6813	26382	680.155	85.2253	958.246	11.2437	25823	868.479	129.869	1260.99	9.70966	23894	609.885	27.7645	346.843	12.4923	523.284	23.379	282.676	12.091	591.23	28.3417	351.856	12.4148	519.865	30.1479	341.29	11.3205	10.6457	25287	0.665294	0.896685	0.570825	0.76936	0.725541	8037	0.760642	0.680765	0.668829	0.598593	0.677207
14-3-3zeta.g(modencode)	866.676	140.574	1404.26	9.98947	24993	757.506	115.804	1119.2	9.6646	25642	644.172	102.24	1058.17	10.3499	25177	823.793	168.024	1411.97	8.40336	22358	582.366	33.111	358.534	10.8282	504.999	27.8638	293.742	10.5421	567.707	33.1977	367.116	11.0585	516.278	33.8136	369.421	10.9252	9.60183	24386	0.671953	0.904053	0.582685	0.78395	0.73566	8144	0.749442	0.689138	0.68155	0.626709	0.68671
14-3-3zeta.h(modencode)	654.503	71.0008	1428.34	20.1173	29407	576.788	67.6846	1140.77	16.8543	28985	500.166	55.0078	1075.45	19.5508	29011	617.565	80.3002	1488.78	18.5401	28513	652.919	9.67872	393.595	40.666	640.038	9.06203	336.358	37.1173	627.645	10.7456	399.93	37.218	527.568	9.58077	391.775	40.8918	18.7656	28969	0.997579	1.30541	0.977899	1.27965	1.14013	11658	1.08817	1.01632	0.914665	0.854271	0.968358
14-3-3zeta.i(modencode)	648.801	140.574	1342.59	9.55074	24566	571.997	115.804	1067.17	9.21529	25236	496.242	102.24	1017.09	9.94802	24865	610.319	168.024	1356.33	8.07226	21877	640.206	33.111	352.438	10.6441	629.692	27.8638	302.813	10.8676	614.819	33.1977	359.885	10.8406	515.486	33.8136	355.574	10.5157	9.19658	23948	0.986753	1.29011	0.970548	1.26892	1.12908	11559	1.07486	1.00737	0.901204	0.844618	0.957015
14-3-3zeta.j(modencode)	727.11	70.9086	1448.05	20.4213	29457	640.031	67.6208	1159.19	17.1425	29082	539.134	54.8239	1088.99	19.8633	29081	682.725	80.144	1507.54	18.8104	28589	574.109	9.66325	379.787	39.3022	533.1	9.01813	317.564	35.2139	566.904	10.6837	388.789	36.3909	564.489	9.51163	399.648	42.0167	19.0594	29061	0.789577	1.06487	0.733177	0.988808	0.894109	9672	0.885744	0.830355	0.881971	0.826817	0.856222
14-3-3zeta.k(modencode)	712.892	70.9112	1448.47	20.4265	29458	627.44	67.6295	1159.28	17.1416	29081	528.372	54.8412	1088.27	19.8441	29076	668.884	80.1148	1506.63	18.806	28588	561.818	9.649	379.444	39.3247	521.689	9.0103	317.076	35.1904	554.824	10.6744	388.462	36.3918	552.356	9.50307	398.916	41.9776	19.0545	29058	0.788083	1.0633	0.731793	0.987352	0.892632	9664	0.884266	0.829477	0.880333	0.825788	0.854966
14-3-3zeta.l(modencode)	746.516	71.1073	1442.75	20.2898	29435	656.798	67.7321	1152.3	17.0127	29029	552.642	55.0538	1082.05	19.6543	29033	700.508	80.3754	1500.53	18.669	28557	590.333	9.74517	378.686	38.8588	548.286	9.12105	315.653	34.607	582.972	10.8636	387.366	35.6571	580.525	9.74892	397.425	40.7661	18.9064	29013	0.790785	1.0682	0.734459	0.992117	0.896391	9687	0.887599	0.832214	0.883872	0.82872	0.858101
14-3-3zeta.m(modencode)	745.244	140.841	1358.33	9.64442	24668	655.599	115.961	1079	9.30491	25328	551.232	102.518	1022.88	9.97756	24887	696.654	168.294	1368.43	8.13117	21947	581.956	33.2062	339.764	10.2319	542.612	27.9753	283.88	10.1475	574.472	33.3904	350.259	10.4898	572.138	34.0566	364.643	10.707	9.26451	24029	0.780892	1.05574	0.7281	0.984362	0.887272	9618	0.876256	0.824617	0.872694	0.821266	0.848708
14-3-3zeta.n(modencode)	745.978	140.773	1354.99	9.62538	24649	656.238	115.915	1075.64	9.27948	25301	551.793	102.47	1020.11	9.9552	24868	697.359	168.256	1364.42	8.1092	21921	582.582	33.193	339.348	10.2235	543.217	27.9668	283.497	10.1369	575.113	33.3777	349.914	10.4835	572.757	34.0509	364.008	10.6901	9.24232	24008	0.780964	1.0558	0.728194	0.984458	0.887353	9619	0.876378	0.824701	0.872788	0.821322	0.848797
14-3-3zeta.o(modencode)	712.168	116.322	1204.84	10.3578	25294	627.67	95.8296	972.111	10.1442	25993	527.595	85.2253	909.567	10.6725	25427	664.935	129.869	1198.94	9.23189	23344	552.389	27.7645	310.904	11.1979	515.91	23.379	260.25	11.1318	545.206	28.3417	319.717	11.2808	540.174	30.1479	327.012	10.8469	10.1016	24808	0.775644	1.04699	0.724422	0.977853	0.881228	9564	0.868618	0.819939	0.860601	0.812371	0.840382
14-3-3zeta.p(modencode)	729.544	116.399	1202.44	10.3303	25267	643.171	95.875	969.365	10.1107	25966	542.11	85.2631	907.529	10.6439	25398	680.973	129.933	1196.58	9.20918	23328	591.037	27.8183	312.809	11.2447	565.773	23.4343	264.389	11.2821	582.373	28.4519	320.183	11.2535	556.744	30.3131	322.455	10.6375	10.0735	24780	0.810147	1.09025	0.775516	1.04365	0.929892	9996	0.905472	0.855207	0.865624	0.817571	0.860968
14-3-3zeta.q(modencode)	827.748	71.0008	1473.82	20.7578	29516	725.458	67.6846	1179.48	17.4261	29152	605.23	55.0078	1103.04	20.0523	29127	777.633	80.3002	1527.96	19.0281	28658	582.796	9.67872	390.251	40.3205	511.209	9.06203	320.447	35.3615	572.543	10.7456	399.032	37.1345	543.713	9.58077	403.854	42.1526	19.3161	29129	0.704074	0.962934	0.61759	0.844653	0.782313	8630	0.789215	0.736263	0.749476	0.69919	0.743536
14-3-3zeta.r(modencode)	825.638	116.322	1236.27	10.628	25541	724.892	95.8296	998.777	10.4224	26184	604.384	85.2253	930.294	10.9157	25598	771.866	129.869	1226.55	9.44446	23588	565.437	27.7645	321.561	11.5817	497.453	23.379	263.583	11.2743	554.807	28.3417	329.292	11.6186	516.972	30.1479	328.919	10.9102	10.3526	25040	0.684849	0.935559	0.602508	0.823075	0.761498	8394	0.765365	0.718787	0.713171	0.669769	0.716773
14-3-3zeta.s(modencode)	866.41	116.399	1236.65	10.6242	25538	760.725	95.875	998.421	10.4138	26178	634.234	85.2631	929.914	10.9064	25589	809.941	129.933	1226.64	9.44053	23582	593.327	27.8183	320.948	11.5373	522.028	23.4343	262.685	11.2094	581.801	28.4519	327.388	11.5067	542.001	30.3131	325.99	10.7541	10.3462	25024	0.684811	0.935501	0.602518	0.823083	0.761478	8393	0.764798	0.718326	0.71248	0.669187	0.716197
14-3-3zeta.t(modencode)	845.457	70.9086	1479.47	20.8645	29528	741.348	67.6208	1185.86	17.5369	29184	619.495	54.8239	1109.71	20.2414	29168	794.955	80.144	1535.15	19.1549	28705	591.508	9.66325	390.443	40.405	517.567	9.01813	320.897	35.5835	580.788	10.6837	398.364	37.2871	545.474	9.51163	401.554	42.2172	19.4494	29162	0.699631	0.954822	0.612174	0.835465	0.775523	8550	0.783422	0.730593	0.735787	0.68617	0.733993
14-3-3zeta.u(modencode)	825.593	70.9112	1479.89	20.8697	29532	723.846	67.6295	1185.94	17.5359	29183	604.695	54.8412	1109	20.222	29162	775.693	80.1148	1534.24	19.1505	28703	576.504	9.649	390.101	40.4291	504.446	9.0103	320.409	35.5603	566.124	10.6744	398.037	37.2888	531.588	9.50307	400.822	42.1782	19.4445	29160	0.69829	0.953379	0.611011	0.834217	0.774224	8530	0.782105	0.729829	0.734393	0.685306	0.732908
14-3-3zeta.v(modencode)	872.713	71.1073	1474.18	20.7317	29509	764.865	67.7321	1178.97	17.4064	29143	638.398	55.0538	1102.77	20.0308	29120	820.061	80.3754	1528.14	19.0125	28652	611.505	9.74517	389.343	39.9524	535.196	9.12105	318.986	34.9725	600.48	10.8636	396.941	36.5385	564.001	9.74892	399.332	40.9616	19.2953	29125	0.700694	0.957874	0.613255	0.838342	0.777541	8576	0.785079	0.732238	0.737387	0.687756	0.735615
14-3-3zeta.w(modencode)	871.025	140.841	1389.75	9.86753	24883	763.288	115.961	1105.67	9.53486	25535	636.599	102.518	1043.61	10.1797	25038	815.293	168.294	1396.03	8.29521	22200	601.46	33.2062	350.42	10.5529	528.43	27.9753	287.213	10.2667	590.293	33.3904	359.834	10.7766	553.995	34.0566	366.549	10.7629	9.46934	24232	0.69052	0.944803	0.606676	0.830083	0.76802	8468	0.773356	0.724026	0.725801	0.679504	0.725672
14-3-3zeta.x(modencode)	872.071	140.773	1386.42	9.8486	24856	764.197	115.915	1102.3	9.50953	25508	637.383	102.47	1040.84	10.1575	25017	816.295	168.256	1392.02	8.27327	22154	602.236	33.193	350.004	10.5445	529.134	27.9668	286.83	10.2561	591.08	33.3777	359.489	10.7703	554.712	34.0509	365.915	10.7461	9.44722	24210	0.690581	0.944857	0.606756	0.830167	0.76809	8469	0.773466	0.724101	0.725876	0.679548	0.725748
14-3-3zeta.y(modencode)	697.638	140.574	1353.89	9.63116	24655	614.636	115.804	1076.94	9.29967	25318	530.848	102.24	1024.95	10.0249	24921	654.223	168.024	1365.91	8.12927	21943	597.635	33.111	346.641	10.4691	574.977	27.8638	294.669	10.5753	589.396	33.1977	357.377	10.7651	541.243	33.8136	362.798	10.7294	9.27124	24036	0.856655	1.12581	0.824176	1.08313	0.972444	10377	0.958935	0.90091	0.880591	0.827307	0.891936
14-3-3zeta.z(modencode)	651.788	116.322	1190.3	10.2328	25191	575.421	95.8296	959.665	10.0143	25896	498.528	85.2253	902.315	10.5874	25354	611.986	129.869	1186.91	9.13927	23251	641.043	27.7645	325.165	11.7115	631.658	23.379	279.986	11.976	615.399	28.3417	330.433	11.6589	512.805	30.1479	318.396	10.5611	9.99345	24726	0.983515	1.28587	0.969115	1.26705	1.12639	11534	1.06948	1.00558	0.891183	0.837937	0.951044
140up-RA(modencode)	4.7935	1.00043	7.53927	7.53601	22134	3.7301	0.650133	3.65305	5.61892	20108	4.8451	0.777067	5.45885	7.02494	21631	3.3315	0.842533	3.61645	4.29235	14132	27.6325	0.317767	14.3372	45.1187	28.481	0.603933	16.6736	27.6084	26.4744	0.298533	16.157	54.1213	28.5125	0.788867	16.7326	21.2109	6.11806	19447	5.76458	5.70318	5.94159	5.87831	5.82191	25549	7.0975	7.94669	7.6439	8.55846	7.81164
26-29-p-RA(modencode)	8.247	0.5231	10.4471	19.9715	29374	6.0778	0.9846	8.43563	8.56757	24608	9.2022	1.02315	13.1149	12.8181	26838	13.5567	1.17515	15.9548	13.5768	26510	65.2759	0.07575	53.4024	704.983	63.5778	0	52.1334	52.1334	84.0825	0.7142	68.4594	95.8546	64.4218	0.12675	53.1146	419.05	13.7335	27248	7.91511	7.09351	7.7092	6.90898	7.4067	27037	13.8344	6.20228	10.5995	4.75203	8.84705
312-RA(modencode)	2.1259	3.85805	3.8227	0.990837	3134	1.5589	3.1695	2.55243	0.805311	2764	1.9058	1.7274	3.21047	1.85855	6831	2.6534	4.2832	5.6862	1.32756	4210	11.2926	1.8765	12.8641	6.85535	13.3179	1.34805	14.9941	11.1228	11.1162	1.3434	14.7405	10.9725	15.849	0.78465	19.0035	24.2191	1.24557	3676	5.31191	5.92539	6.26459	6.98809	6.1225	25868	7.1308	4.18942	10.1668	5.97309	6.86502
312.a(modencode)	2.5543	3.33763	4.668	1.3986	4735	1.7245	2.84217	2.77185	0.975259	3546	2.2536	2.01263	3.88395	1.92979	7102	3.1841	3.31413	6.11613	1.84547	6028	13.0077	3.26403	17.9186	5.4897	15.2564	4.22917	20.7949	4.91701	12.501	3.3994	18.9152	5.56428	18.3905	3.68617	24.3059	6.59383	1.53728	4754	5.09247	5.77196	5.97283	6.76979	5.90176	25634	7.24906	3.92607	10.6643	5.77573	6.90378
4EHP-MIP06235(modencode)	13.7315	10.4707	12.3189	1.17651	3889	13.948	13.0825	12.7569	0.975112	3544	13.0007	8.96335	12.252	1.3669	4758	14.3154	12.3322	14.6459	1.18761	3716	9.6191	11.5254	7.83547	0.679843	12.1676	11.7344	10.0338	0.855073	11.7052	13.1982	9.97387	0.755702	14.1552	9.2693	12.0086	1.29552	1.17653	3422	0.700513	0.739891	0.886109	0.935919	0.815608	8925	0.839203	0.817665	1.01486	0.988809	0.915133
4EHP-RA(modencode)	13.4932	11.3219	23.7357	2.09644	7555	14.0633	14.1931	21.9224	1.54458	6087	14.092	8.38013	19.299	2.30294	8671	19.2831	12.4794	24.9969	2.00306	6618	4.2598	9.24833	6.7626	0.731224	3.8859	9.6854	6.0076	0.620274	6.6608	10.6137	10.8087	1.01838	6.5145	7.20547	11.4109	1.58364	1.98675	6526	0.3157	0.302285	0.28799	0.275752	0.295432	3324	0.47363	0.345422	0.463227	0.337835	0.405028
4EHP-RB(modencode)	19.3326	64.5583	19.618	0.303881	576	24.4503	78.7625	24.7759	0.314565	741	16.0116	47.7839	16.1208	0.337369	608	27.1054	70.9995	27.1843	0.382881	717	107.784	76.9744	110.681	1.43789	101.721	78.8726	104.626	1.32652	114.202	88.2796	117.344	1.32923	118.214	57.2275	121.558	2.12412	0.334674	464	5.57526	6.73163	5.26164	6.35296	5.98037	25743	4.67077	4.21325	4.83485	4.36126	4.52003
4EHP.a(modencode)	7.3018	10.2393	11.2857	1.10219	3584	8.708	12.868	11.5269	0.895776	3172	7.5564	8.14687	8.14055	0.999225	3232	11.4305	12.272	11.2769	0.918915	2619	1.8194	9.2986	2.76688	0.297558	2.148	9.57177	3.06285	0.319988	3.5946	10.6022	5.63535	0.531528	4.3526	6.923	7.78817	1.12497	0.979026	2691	0.249171	0.240776	0.294174	0.284262	0.267096	2984	0.412793	0.314474	0.499839	0.380788	0.401974
4EHP.b(modencode)	13.8348	11.3219	16.0378	1.41652	4801	15.3307	14.1931	15.7508	1.10975	4107	14.985	8.38013	13.3807	1.59672	5720	16.5554	12.4794	15.9418	1.27745	4037	12.0535	9.24833	9.20465	0.995277	11.8428	9.6854	9.05978	0.935405	15.0354	10.6137	13.0453	1.2291	13.0082	7.20547	13.5724	1.88363	1.35011	4032	0.871245	0.804371	0.856015	0.79031	0.830485	9067	0.980738	0.908187	0.848507	0.785738	0.880792
4EHP.c(modencode)	16.0791	11.3219	21.1573	1.8687	6612	17.4222	14.1931	20.6715	1.45645	5653	16.7074	8.38013	17.6606	2.10744	7858	19.9155	12.4794	20.9064	1.67528	5475	10.0355	9.24833	10.7233	1.15949	8.5558	9.6854	9.27045	0.957157	11.4477	10.6137	13.5114	1.27302	9.405	7.20547	13.0172	1.80658	1.77697	5709	0.624133	0.600662	0.532107	0.512096	0.56725	6421	0.657075	0.574814	0.539828	0.472245	0.560991
4EHP.d(modencode)	18.8318	64.5583	15.9196	0.246592	406	23.7119	78.7625	19.827	0.251731	541	15.801	47.7839	14.0753	0.294561	509	26.6804	70.9995	23.5809	0.332128	572	91.7046	76.9744	69.2977	0.90027	87.4707	78.8726	66.3795	0.841603	97.4071	88.2796	74.2202	0.840741	100.07	57.2275	76.3396	1.33397	0.281253	342	4.86967	5.80372	4.64484	5.53577	5.2135	24813	4.10794	3.65089	4.22024	3.75069	3.93244
4EHP.e(modencode)	14.8664	10.2393	17.5247	1.7115	5952	16.2272	12.868	17.2274	1.33877	5123	15.5323	8.14687	14.6505	1.7983	6565	18.5971	12.272	18.3236	1.49313	4819	9.3836	9.2986	8.06677	0.867526	8.1019	9.57177	7.1788	0.749997	10.8179	10.6022	10.8956	1.02767	8.9808	6.923	11.2986	1.63204	1.58543	4949	0.631195	0.604135	0.544981	0.521616	0.575482	6523	0.666652	0.581698	0.553441	0.482914	0.571176
4EHP.f(modencode)	14.4809	11.3219	16.8344	1.48688	5068	16.0673	14.1931	16.5975	1.16941	4347	15.6868	8.38013	14.1672	1.69058	6131	17.3032	12.4794	16.6527	1.33442	4230	11.9226	9.24833	9.55017	1.03264	11.9017	9.6854	9.50843	0.981728	14.8824	10.6137	13.427	1.26506	13.2868	7.20547	14.1004	1.95691	1.42032	4278	0.823333	0.76004	0.82189	0.758708	0.790993	8690	0.926254	0.860095	0.826947	0.767881	0.845294
5-HT1A-RA(modencode)	21.4318	1.49427	12.3681	8.27702	23117	26.6506	1.14599	14.7988	12.9136	27619	19.2532	1.6962	11.3683	6.70224	21149	32.5477	1.52171	20.3957	13.4031	26418	9.9856	0.442833	4.64567	10.4908	10.9083	0.457378	5.01017	10.9541	9.6656	0.541967	4.63373	8.54984	8.0313	0.550922	4.13583	7.5071	10.324	24999	0.465924	0.518646	0.508977	0.566571	0.51503	5891	0.362679	0.296967	0.301355	0.246755	0.301939
5-HT1A-RB(modencode)	22.2901	1.44375	17.8044	12.3321	26807	27.1517	1.15185	21.1392	18.3524	29381	19.8111	1.64282	16.703	10.1673	25025	32.9671	1.467	25.7963	17.5844	28231	9.5042	0.42557	4.68472	11.0081	10.3896	0.45477	5.04914	11.1026	9.2746	0.52595	4.67866	8.89564	7.5744	0.53504	4.00474	7.48493	14.609	27674	0.426387	0.479741	0.466108	0.524433	0.474167	5496	0.341585	0.281329	0.278966	0.229756	0.282909
5-HT1B-RA(modencode)	6.4183	0.486757	3.21053	6.59574	20659	7.8536	0.667	3.87911	5.81576	20565	6.3051	0.617014	3.77994	6.12618	20148	10.0954	0.6459	4.88735	7.56673	21120	6.7955	0.171829	3.29304	19.1647	7.7888	0.417043	3.9573	9.48895	6.7285	0.416071	3.62588	8.71455	5.7219	0.0951714	2.91831	30.6637	6.5261	20232	1.05877	1.07778	1.21353	1.23532	1.14635	11704	0.856741	0.666492	0.72857	0.566783	0.704646
5-HT1B-RB(modencode)	6.002	0.3595	2.22774	6.19678	19962	7.3441	0.691883	2.71669	3.92651	15608	5.8961	0.71985	3.04901	4.23562	15736	9.4521	0.545483	3.36574	6.1702	18752	6.3547	0.200467	2.05971	10.2746	7.3455	0.2745	2.6483	9.64772	6.3126	0.379767	2.50157	6.58713	5.3507	0.111033	1.9402	17.474	5.13228	17187	1.05876	1.07778	1.22384	1.24582	1.15155	11742	0.859547	0.667852	0.728571	0.566086	0.705514
5-HT1B-RC(modencode)	6.2438	0.479167	2.51351	5.2456	17974	7.5652	0.598583	2.98616	4.98871	18645	6.132	0.644917	3.27929	5.08482	17927	9.5352	0.672783	3.72779	5.54084	17456	28.7767	0.1297	9.0177	69.5274	27.6644	0.515717	9.04556	17.5398	31.4445	0.3948	10.2678	26.0075	16.1854	0.116317	5.38003	46.2533	5.21499	17387	4.60884	4.69287	4.4307	4.51148	4.56097	23835	4.15647	3.29773	2.13945	1.69744	2.82277
5-HT1B.a(modencode)	6.1011	0.486757	2.68679	5.51977	18624	7.4486	0.667	3.23216	4.84582	18311	5.9924	0.617014	3.31462	5.37204	18591	9.2842	0.6459	3.96189	6.1339	18671	7.0404	0.171829	2.94643	17.1475	8.0482	0.417043	3.57301	8.56749	6.8804	0.416071	3.29716	7.92451	6.7468	0.0951714	2.91376	30.6159	5.46788	18046	1.15396	1.17489	1.31914	1.34307	1.24776	12384	0.923717	0.741087	0.905781	0.726697	0.824321
5-HT2-RA(modencode)	3.688	1.05397	5.31261	5.04059	17484	5.2975	2.19737	7.46623	3.39781	13867	3.8983	1.12828	5.20144	4.61005	16814	5.5109	1.87858	6.58876	3.5073	11701	6.8	0.485217	6.39821	13.1863	5.4733	0.249667	4.9741	19.923	7.1387	0.321983	6.55113	20.3462	7.9574	0.489433	6.08563	12.434	4.13894	14387	1.84382	1.74435	1.48408	1.40402	1.61907	14890	1.34756	1.29538	1.5021	1.44394	1.39725
5-HT2-RB(modencode)	4.2911	0.945243	5.25654	5.56104	18721	6.1324	1.95971	7.13398	3.64031	14685	4.46	1.06533	5.22926	4.90859	17534	6.4141	1.66036	6.5676	3.95553	13138	7.8559	0.522614	9.4816	18.1426	6.23	0.367329	7.54489	20.5399	8.1819	0.466986	10.4029	22.2766	9.2434	0.531071	10.1118	19.0404	4.51637	15564	1.83074	1.76141	1.45184	1.39686	1.61021	14816	1.33421	1.27561	1.50731	1.44111	1.38956
5-HT2-RC(modencode)	3.7257	1.05393	5.39503	5.11895	17672	5.3516	2.19243	7.56177	3.44903	14054	3.938	1.12368	5.30837	4.72408	17108	5.5672	1.87527	6.68637	3.56556	11893	6.8694	0.502733	6.57034	13.0692	5.516	0.2564	5.08371	19.8273	7.2116	0.3279	6.7162	20.4825	8.0271	0.49035	6.25007	12.7461	4.2144	14627	1.84379	1.74439	1.48053	1.40071	1.61735	14869	1.34756	1.29537	1.49994	1.44186	1.39618
5-HT2-RD(modencode)	4.3254	0.937375	6.11806	6.5268	20551	6.2931	2.18032	8.93142	4.09637	16163	4.3787	0.849425	5.67094	6.67621	21102	6.3332	2.14772	7.5342	3.50799	11703	2.4776	0.37965	3.19532	8.41649	1.6237	0.1089	2.49242	22.8872	2.6673	0.07505	3.33822	44.4799	2.3681	0.135675	2.19322	16.1652	5.20184	17341	0.572803	0.56583	0.375387	0.370818	0.471209	5467	0.423845	0.421161	0.376301	0.373918	0.398807
5-HT2-RE(modencode)	3.0011	0.914	3.34758	3.66256	13432	3.839	2.08738	4.10983	1.9689	7989	2.9536	1.0236	3.12903	3.05689	11650	4.6952	1.84596	4.63095	2.50869	8329	7.6	0.50224	7.42998	14.7937	6.1272	0.21924	5.78928	26.4061	7.9815	0.3297	7.61048	23.0831	8.9293	0.51716	7.10845	13.7452	2.79926	9660	2.5324	2.57313	2.04165	2.07449	2.30542	18135	2.07906	1.69993	2.32594	1.90179	2.00168
5-HT2.a(modencode)	3.7239	1.05707	5.40134	5.10975	17645	5.3491	2.19487	7.56911	3.44855	14051	3.9362	1.12335	5.31663	4.73283	17128	5.5646	1.87502	6.6937	3.56994	11908	6.8662	0.5132	6.57819	12.818	5.5134	0.2613	5.08897	19.4756	7.2082	0.332717	6.72293	20.2062	8.0234	0.498783	6.25689	12.5443	4.21527	14630	1.84382	1.74437	1.48054	1.40069	1.61736	14870	1.34755	1.29537	1.49995	1.44186	1.39618
5-HT2.b(modencode)	5.3388	0.98276	6.34027	6.45149	20432	7.7377	2.0418	8.60837	4.21607	16488	5.2212	1.00488	5.34442	5.31846	18469	7.833	1.94026	7.24218	3.73258	12379	2.7112	0.54758	3.7522	6.85233	1.8134	0.29022	2.81585	9.70247	2.8334	0.36366	3.83012	10.5321	2.2284	0.64058	2.84817	4.44623	4.92965	16667	0.507829	0.519268	0.339664	0.347315	0.428519	4987	0.366181	0.361726	0.287993	0.284489	0.325097
5-HT2.c(modencode)	3.0911	0.804083	4.33376	5.38969	18315	3.9295	1.82908	5.43749	2.97279	12228	2.9586	0.894483	3.28737	3.67516	13970	4.696	1.58913	5.29271	3.33057	11125	7.4711	0.4219	6.48511	15.3712	6.0232	0.185933	4.95711	26.6607	7.8461	0.290883	6.51727	22.4051	8.7777	0.436617	6.08563	13.9381	3.84205	13473	2.41697	2.52521	1.94856	2.03583	2.23164	17882	1.99672	1.6708	2.2338	1.86919	1.94263
5-HT2.d(modencode)	3.1548	0.804083	3.64931	4.53848	16105	4.1702	1.82908	4.78696	2.61713	10814	3.197	0.894483	3.56539	3.98597	15004	5.009	1.58913	5.33077	3.35451	11205	7.0019	0.4219	6.41211	15.1982	5.6336	0.185933	4.95711	26.6607	7.3386	0.290883	6.51727	22.4051	8.21	0.436617	6.08563	13.9381	3.62402	12737	2.21944	2.19015	1.78572	1.76215	1.98937	16779	1.75977	1.46508	1.96873	1.63905	1.70816
5-HT7-RA(modencode)	21.9441	1.1062	14.2314	12.8651	27129	23.8859	1.2398	15.5684	12.5571	27437	13.6712	1.3451	9.132	6.78909	21306	19.8436	1.1491	13.0332	11.3421	25166	3.7618	0.7551	2.4802	3.2846	3.8696	1.0599	2.4417	2.30371	3.544	0.8292	2.2739	2.74228	2.5716	0.9467	1.7214	1.81832	10.8884	25493	0.171426	0.275162	0.176339	0.283048	0.226494	2439	0.148372	0.178597	0.107662	0.129593	0.141056
5-HT7.a(modencode)	21.0287	1.1062	13.1989	11.9317	26531	23.1065	1.2398	14.5881	11.7665	27021	14.0513	1.3451	9.0731	6.7453	21226	20.2009	1.1491	12.8099	11.1477	25020	12.0399	0.7551	7.28705	9.65044	12.7951	1.0599	7.6217	7.19096	12.2888	0.8292	7.35695	8.87235	5.7491	0.9467	3.54425	3.74379	10.3978	25079	0.572546	0.856853	0.608459	0.910599	0.737114	8161	0.531833	0.608329	0.248809	0.284596	0.418392
5PtaseI-RB(modencode)	9.5869	3.60514	17.9264	4.97246	17315	6.9186	2.19549	13.5025	6.1501	21205	7.7748	1.92516	15.367	7.98219	22896	8.5687	1.98337	14.4819	7.30167	20731	88.7838	0.786371	61.9631	78.7962	83.7108	1.08097	58.5182	54.1348	72.4289	1.05949	52.1054	49.1799	69.7487	0.918671	56.6607	61.6768	6.60161	20370	9.26095	11.4194	8.73179	10.7669	10.0448	28442	10.4687	8.45273	10.0813	8.13994	9.28568
5PtaseI-RC(modencode)	6.4276	4.00874	17.3534	4.32889	15502	4.8672	2.69907	13.1027	4.85454	18332	5.3718	2.21304	14.9595	6.7597	21247	5.2819	2.42436	13.7684	5.67919	17732	13.9766	0.281571	30.6025	108.685	13.7783	0.662843	29.517	44.5309	12.7765	0.579957	27.2224	46.9387	13.754	0.4573	33.714	73.724	5.40558	17883	2.17447	2.60185	2.14362	2.56493	2.37121	18384	2.62502	2.41892	2.82585	2.60399	2.61845
5PtaseI-RF(modencode)	7.8746	4.05912	16.6142	4.09305	14774	5.7207	2.78736	12.5033	4.48571	17323	6.2283	2.42336	14.1912	5.85601	19614	6.7276	2.43749	13.4319	5.51057	17384	58.4497	1.23609	55.5953	44.9769	55.1633	1.49529	52.4445	35.0732	48.1017	1.47663	46.8494	31.7274	46.2323	1.22788	50.9085	41.4607	4.98633	16828	7.42256	9.38454	7.00522	8.85688	8.1673	27514	8.40836	7.1499	8.08158	6.87203	7.62797
7B2-RA(modencode)	24.0632	0	15.2883	15.2883	28151	21.0577	0.9752	14.0096	14.3658	28186	30.1059	0.5758	19.4076	33.7054	30633	32.3433	0.5039	20.3484	40.3818	30806	611.31	2.8147	379.225	134.73	588.976	0.8987	365.074	406.225	668.739	0.8956	412.654	460.757	684.33	0.7846	434.107	553.284	25.9353	30100	25.4044	20.3053	24.4762	19.5635	22.4374	30721	31.7574	20.6763	32.4979	21.1583	26.5225
7B2-RB(modencode)	23.8998	0	15.1028	15.1028	28066	20.9147	1.28	13.8672	10.8337	26473	29.9014	0.7557	19.1866	25.3891	29992	32.1236	0	20.093	20.093	28930	607.159	0	374.262	374.262	584.977	1.1795	360.276	305.448	664.197	0	407.15	407.15	679.683	0	428.838	428.838	17.8547	28774	25.4043	20.3054	24.4762	19.5635	22.4374	30722	31.7574	20.6763	32.4979	21.1584	26.5225
a-RA(modencode)	2.0249	1.12244	9.7741	8.70787	23659	1.7977	1.73982	8.62341	4.95649	18572	1.6127	1.7501	6.92175	3.95506	14895	1.9628	1.43734	8.19141	5.69899	17770	2.4812	0.238167	4.53098	19.0244	3.0791	0.352122	4.66146	13.2382	3.1035	0.1721	5.86623	34.0862	4.2218	0.624433	9.58792	15.3546	5.8296	18822	1.22534	1.53854	1.52062	1.90928	1.54845	14390	1.72637	1.58116	2.34845	2.15091	1.95172
a-RB(modencode)	1.8049	1.10449	10.0147	9.06731	24072	1.6831	1.73399	9.04549	5.21658	19215	1.4663	1.7625	7.05842	4.00478	15074	1.9035	1.3411	8.32379	6.20669	18812	2.2987	0.267937	5.03442	18.7895	2.8634	0.3872	5.18676	13.3955	2.8644	0.193612	6.48941	33.5175	3.9302	0.686875	10.6661	15.5284	6.12384	19461	1.27359	1.56769	1.58646	1.95281	1.59514	14714	1.70186	1.50481	2.3351	2.06472	1.90162
a-RC(modencode)	2.0076	1.1639	10.2679	8.82198	23785	1.8144	1.73777	9.33881	5.37403	19599	1.5894	1.76964	7.8863	4.45643	16384	1.9705	1.46398	9.37005	6.4004	19171	2.5771	0.238167	4.53098	19.0244	3.1981	0.350633	4.66146	13.2944	3.2113	0.178533	5.84047	32.7136	4.3851	0.621844	9.58792	15.4185	6.26321	19751	1.28367	1.62143	1.593	2.01214	1.62756	14952	1.7699	1.62969	2.41683	2.22537	2.01045
a.a(modencode)	1.9608	1.14746	9.58291	8.35144	23201	1.7521	1.83291	8.52059	4.64867	17785	1.5427	1.78947	6.71897	3.75473	14247	1.8548	1.58204	7.94926	5.02468	16194	2.3846	0.238167	4.55513	19.1258	2.9479	0.359978	4.67608	12.9899	2.949	0.1721	5.83625	33.912	4.0476	0.638156	9.62105	15.0763	5.44488	17988	1.21614	1.54573	1.50342	1.91087	1.54404	14365	1.68312	1.58993	2.31014	2.18223	1.94136
a10-RA(modencode)	0.0532	0	0.0614	0.0614	63	0.4413	1.7723	0.6645	0.374937	957	0.0521	0	0.046	0.046	35	0.2736	0	0.4239	0.4239	862	3.5669	2.2734	4.4918	1.97581	1.3015	0	1.6497	1.6497	1.0538	0	1.33575	1.33575	1.3495	0	1.7678	1.7678	0.226559	241	67.047	68.4626	24.4643	24.9808	46.2387	31392	2.38794	3.85161	3.05801	4.93238	3.55749
A16-RA(modencode)	0.5116	0.3337	1.39133	4.16941	15033	0.466	0.50225	1.0729	2.13619	8725	0.5253	0.05965	1.84637	30.9533	30466	1.0071	0.2334	1.9988	8.56384	22581	10.9659	0.9207	33.0726	35.9212	10.9332	1.7145	38.3725	22.3812	11.557	2.1726	34.6083	15.9294	22.2973	2.1427	70.3025	32.8102	11.4557	25910	21.4345	20.8755	21.3706	20.8132	21.1235	30598	24.8004	11.4755	47.8483	22.1401	26.5661
A3-3-RA(modencode)	11.473	1.05502	13.426	12.7258	27044	12.5241	1.1291	15.337	13.5834	27903	14.5215	2.06568	18.7256	9.06512	24091	16.1342	0.71136	19.3813	27.2454	30054	13.0305	0.50704	13.9422	27.4972	12.6553	0.58204	13.9076	23.8945	11.2239	0.3501	13.7486	39.2704	7.7212	0.25984	14.7107	56.6145	15.6549	28092	1.13575	0.897325	1.10305	0.871487	1.0019	10637	0.896184	0.695659	0.616507	0.478561	0.671728
A3-3.a(modencode)	11.1892	1.05502	13.2514	12.5603	26949	12.2235	1.1291	15.1533	13.4207	27843	14.1677	2.06568	18.5168	8.96402	23970	15.7399	0.71136	19.1561	26.9288	30016	12.7082	0.50704	13.8195	27.2552	12.3507	0.58204	13.8376	23.7743	10.9463	0.3501	13.6705	39.0474	7.5302	0.25984	14.6058	56.2108	15.4685	28012	1.13576	0.896984	1.10381	0.871751	1.00207	10639	0.895513	0.695449	0.616043	0.478415	0.671355
a6-RA(modencode)	0.727	0	0.4487	0.4487	1064	0.6823	0.4726	0.4481	0.948159	3424	1.0743	0	0.6631	0.6631	1837	1.2305	0	0.78735	0.78735	2146	8.3155	0	5.1324	5.1324	7.3238	0.871	4.7688	5.47509	7.9376	0.868	5.14675	5.92944	7.3637	0	4.5449	4.5449	0.711827	1699	11.4381	7.74039	10.074	6.81728	9.01744	27978	11.6336	6.45071	10.7925	5.98432	8.71527
Aac11-RA(modencode)	52.6586	4.89567	98.7824	20.1775	29412	44.8377	5.72142	81.0907	14.1732	28127	47.7198	4.41185	92.7614	21.0255	29336	63.3001	6.72287	117.22	17.436	28176	225.951	1.12063	313.381	279.646	240.242	1.6382	303.18	185.069	200.021	1.2129	278.641	229.731	119.916	1.24637	157.051	126.007	18.203	28855	4.29087	4.73496	4.56225	5.03442	4.65563	24022	4.461	3.15988	2.67445	1.89441	3.04743
Aac11.a(modencode)	47.0296	95.6682	110.215	1.15206	3788	40.9516	80.4739	88.7038	1.10227	4073	42.188	59.1311	93.821	1.58666	5672	54.5645	55.2673	112.636	2.03803	6738	213.444	200.236	305.661	1.5265	230.851	296.139	307.542	1.0385	192.094	180.986	276.321	1.52676	132.979	140.836	180.009	1.27815	1.46975	4465	4.5385	5.05935	4.90862	5.47195	4.9946	24479	4.69076	3.5205	3.24723	2.4371	3.4739
Aac11.b(modencode)	47.5803	27.0118	95.8847	3.54973	13059	41.4742	24.3602	78.889	3.23844	13258	42.8276	18.1768	87.8616	4.83373	17359	55.7298	19.3932	109.506	5.64663	17670	215.926	50.8289	307.378	6.04731	233.396	72.4468	306.152	4.22588	192.847	44.9693	275.179	6.11925	129.878	41.088	164.844	4.01197	4.31713	14912	4.53813	5.04174	4.90531	5.44966	4.98371	24471	4.6498	3.46039	3.13154	2.3305	3.39306
Aac11.c(modencode)	44.1514	4.89567	88.0218	17.9795	28938	38.4454	5.72142	72.8087	12.7256	27513	39.606	4.41185	84.3833	19.1265	28927	51.2251	6.72287	107.42	15.9783	27619	200.845	1.12063	283.846	253.29	217.033	1.6382	266.42	162.63	180.67	1.2129	250.533	206.557	124.919	1.24637	143.639	115.246	16.4525	28357	4.549	5.07107	4.91566	5.47981	5.00389	24495	4.69939	3.52698	3.24925	2.43862	3.47856
Aac11.d(modencode)	47.1281	95.6682	110.313	1.15308	3796	41.0374	80.4739	88.7583	1.10295	4076	42.2763	59.1311	93.9296	1.5885	5678	54.6787	55.2673	112.769	2.04043	6745	213.891	200.236	305.454	1.52547	231.334	296.139	307.287	1.03764	192.497	180.986	276.112	1.5256	133.279	140.836	179.753	1.27633	1.47124	4471	4.5385	5.05935	4.90862	5.47195	4.99461	24480	4.69076	3.5205	3.24773	2.43749	3.47412
Aac11.e(modencode)	47.6826	27.0118	95.9947	3.55381	13075	41.5633	24.3602	78.9503	3.24096	13269	42.9197	18.1768	87.9838	4.84045	17372	55.8496	19.3932	109.656	5.65433	17684	216.39	50.8289	307.145	6.04273	233.898	72.4468	305.865	4.22192	193.261	44.9693	274.943	6.11402	130.179	41.088	164.555	4.00495	4.32239	14925	4.53813	5.04174	4.90531	5.44966	4.98371	24470	4.6498	3.46039	3.13206	2.33088	3.39328
Aats-ala-m-RA(modencode)	0.7928	0.486244	0.76025	1.56351	5350	0.3426	0.175133	0.28674	1.63727	6495	0.4832	0.358267	0.5818	1.62393	5843	0.6687	0.125089	0.57168	4.57019	14952	3.4059	0.243244	3.24968	13.3597	3.3325	0.221333	3.30628	14.938	3.2686	0.318322	3.18985	10.0208	3.4611	0.578378	3.44597	5.95799	2.34873	7927	4.29604	7.04863	4.20346	6.89673	5.61121	25319	9.54057	4.88799	10.1025	5.17586	7.42672
Aats-ala-RA(modencode)	0.8642	0	0.5685	0.5685	1541	0.6413	0.3955	0.455033	1.15053	4268	0.7902	0.0799	0.643667	8.0559	22989	0.6819	0.13985	0.4015	2.87093	9584	11.0708	0	5.6548	5.6548	9.6448	0	5.17093	5.17093	13.504	0.12425	6.97703	56.1532	16.6332	0.10885	8.85083	81.3122	3.16147	11089	12.8105	14.0101	11.1604	12.2055	12.5466	29265	21.0572	19.8035	25.9367	24.3924	22.7975
Aats-ala-RB(modencode)	0.8162	0	0.77235	0.77235	2307	0.6057	0.2497	0.5399	2.16219	8836	0.7464	0	0.65425	0.65425	1805	0.6623	0	0.5918	0.5918	1432	10.457	0	8.45375	8.45375	9.11	0	7.45935	7.45935	12.7714	0	10.3985	10.3985	15.711	0	12.8171	12.8171	1.04515	2952	12.8118	14.0099	11.1615	12.2053	12.5471	29267	21.0854	19.2834	25.9386	23.7219	22.5073
Aats-ala.a(modencode)	0.8467	0	0.5492	0.5492	1462	0.6284	0.59385	0.479167	0.806882	2771	0.7743	0.13845	0.6881	4.97003	17670	0.687	0.2423	0.412467	1.7023	5569	10.8476	0	5.64797	5.64797	9.4503	0	5.19003	5.19003	13.2485	0.21535	6.9729	32.3794	16.2979	0.18865	8.8985	47.1694	2.0071	6591	12.8116	14.0096	11.1613	12.205	12.5469	29266	21.0829	19.2846	25.9356	23.7233	22.5066
Aats-arg-RA(modencode)	1.8952	0.626825	1.26308	2.01504	7188	1.4245	0	0.78964	0.78964	2693	2.0404	0.44425	1.3775	3.10073	11827	2.3172	0.2628	1.1804	4.49163	14697	12.2078	0.489325	5.49954	11.239	11.45	0.4687	4.84884	10.3453	11.3379	0.2239	4.62976	20.6778	17.7664	0.213075	7.42028	34.8247	2.59926	8918	6.44143	5.98304	6.04158	5.61164	6.01942	25778	7.95921	4.89293	12.472	7.66718	8.24784
Aats-arg.a(modencode)	2.1191	0.196233	1.4925	7.60574	22220	1.5927	0	0.906	0.906	3226	2.2813	0.383867	1.6145	4.20589	15665	2.5909	0.3504	1.46895	4.19221	13853	13.6211	0.312733	7.08655	22.66	12.7751	0.299567	6.32958	21.1291	12.6499	0.298533	6.07127	20.337	19.8171	0	9.67662	9.67662	4.22746	14671	6.42778	5.97076	6.02855	5.59992	6.00675	25764	7.94242	4.88243	12.4425	7.64873	8.22901
Aats-asn-RA(modencode)	0.863	0	1.29695	1.29695	4358	0.8862	0.5535	1.253	2.26378	9231	1.1309	0.9804	1.24615	1.27106	4392	1.6102	0.858	1.7405	2.02855	6708	24.4527	0	13.7516	13.7516	25.1081	0	14.6218	14.6218	35.839	0.5083	20.3299	39.9958	39.0611	0	21.8893	21.8893	1.71509	5458	28.3345	21.6223	29.094	22.2019	25.3132	30886	40.4412	22.2575	44.0771	24.2585	32.7586
Aats-asn.a(modencode)	1.0486	0	1.4383	1.4383	4894	1.4268	0.5535	1.5811	2.85655	11774	1.509	0.9804	1.4775	1.50704	5335	2.2822	0.858	2.141	2.49534	8282	22.1782	0	12.296	12.296	22.6839	0	13.1166	13.1166	32.4958	0.5083	18.1923	35.7904	35.6993	0	19.7019	19.7019	2.07431	6844	21.1503	14.6973	21.6326	15.0324	18.1281	30275	22.7753	14.2388	25.0205	15.6425	19.4193
Aats-asp-RA(modencode)	1.6402	0.875375	1.87428	2.14112	7749	1.1037	0.392075	1.20668	3.07768	12644	1.8046	0.605375	1.79864	2.97112	11343	2.4274	0.63775	2.44498	3.83376	12723	22.4351	0.037975	16.4095	432.114	19.4813	0.2446	14.4131	58.925	26.5873	0.171225	19.9356	116.429	28.5777	0.34305	21.243	61.924	3.00592	10478	13.6783	12.4322	11.8774	10.7954	12.1958	29164	24.0892	10.953	25.8926	11.773	18.177
Aats-asp.a(modencode)	1.8428	0.98715	2.48356	2.51589	9263	1.1786	0.418525	1.3254	3.16684	12994	2.0163	0.66785	2.39448	3.58536	13634	2.6546	0.747075	2.84372	3.80647	12632	23.958	0.04645	16.4095	353.273	20.8037	0.268975	14.4131	53.5851	28.3643	0.134975	19.9901	148.102	30.5175	0.34305	21.243	61.924	3.26864	11466	13.0009	11.8822	11.2892	10.3178	11.6225	28984	24.0661	10.685	25.893	11.4961	18.035
Aats-asp.b(modencode)	1.6065	0.875375	1.5432	1.7629	6176	1.2547	0.392075	1.07128	2.73233	11286	1.6349	0.605375	1.37568	2.27244	8550	2.1462	0.63775	1.88228	2.95144	9823	17.5041	0.037975	9.81748	258.525	15.1713	0.2446	8.7592	35.8103	20.5627	0.171225	11.9973	70.0672	22.0721	0.34305	13.0382	38.0066	2.42978	8266	10.8958	10.7065	9.4437	9.27965	10.0814	28454	16.3885	9.58098	17.5915	10.2843	13.4613
Aats-asp.c(modencode)	1.5318	0.875375	1.645	1.87919	6666	1.178	0.392075	1.15218	2.93867	12110	1.8038	0.605375	1.62766	2.68868	10265	2.2876	0.63775	2.1386	3.35335	11199	20.625	0.037975	13.0985	344.924	17.8468	0.2446	11.5382	47.1715	24.3954	0.171225	15.9611	93.2169	26.2284	0.34305	17.1463	49.9819	2.71497	9336	13.4646	11.4342	11.6509	9.894	11.6109	28980	20.7092	10.6642	22.2652	11.4655	16.276
Aats-cys-RA(modencode)	1.0422	0.59186	1.57677	2.66409	9877	0.6621	0.39922	0.934383	2.34052	9560	1.1589	0.10828	1.69738	15.6759	27987	0.9531	0.49552	1.41885	2.86336	9557	5.3012	0.1847	8.0146	43.3925	4.729	0.18262	6.8113	37.2977	6.624	0.20516	9.5974	46.7801	6.051	0.15946	8.96148	56.1989	5.88596	18936	5.08655	4.57434	4.53752	4.08059	4.56975	23848	10.0045	6.94995	9.1391	6.34876	8.11059
Aats-glupro-RA(modencode)	2.9866	0.18578	3.68687	19.8453	29354	2.1049	0.64548	2.66187	4.12386	16237	2.6043	0.2389	3.08343	12.9068	26880	3.6177	0.25322	5.21122	20.5798	29041	8.2616	0.20598	5.79488	28.1332	7.5841	0	5.34843	5.34843	12.7573	0.19796	8.91845	45.0518	9.3624	0.14756	6.57798	44.5784	14.3639	27550	2.76622	3.17229	2.53938	2.91215	2.84751	20002	6.06076	3.52636	4.44791	2.58794	4.15574
Aats-glupro-RB(modencode)	1.5727	0.25405	1.20123	4.72833	16669	1.2639	0.2104	0.9942	4.72529	18007	1.2646	0	0.8163	0.8163	2484	1.4656	0.32615	1.39277	4.27033	14058	14.1092	0.6435	11.8307	18.3849	12.9631	0	10.9337	10.9337	21.8499	0	18.3797	18.3797	16.0077	0.3689	13.4226	36.3856	3.63506	12771	8.97132	11.157	8.24258	10.2508	9.65542	28287	17.2877	14.9085	12.6653	10.9223	13.9459
Aats-gly-RA(modencode)	0.7522	0.843	1.1239	1.33321	4490	0.5032	1.7454	0.9834	0.563424	1726	0.7781	2.4733	1.69725	0.686229	1925	1.0771	1.8037	2.33005	1.29182	4083	9.2446	0	4.86115	4.86115	8.6782	0	4.56335	4.56335	10.6729	0.6411	5.61225	8.75409	12.5518	0.5617	6.60025	11.7505	0.968671	2656	12.2901	11.881	11.5371	11.1531	11.7153	29008	21.2101	9.90892	24.944	11.6533	16.9291
Aats-gly.a(modencode)	0.7758	1.1965	1.73525	1.45027	4934	0.5066	2.4774	1.80605	0.72901	2436	0.7879	3.5105	3.02635	0.862085	2676	1.1109	2.5601	4.022	1.57103	5124	9.5346	0	4.9034	4.9034	8.9505	0	4.603	4.603	10.985	0.91	5.6493	6.20802	12.9456	0.7973	6.6576	8.35018	1.1531	3335	12.29	12.1013	11.5371	11.3599	11.8221	29053	21.6838	9.88838	25.5539	11.6533	17.1948
Aats-gly.b(modencode)	0.77	1.0751	1.73985	1.61831	5583	0.5028	2.226	1.59415	0.71615	2371	0.7819	2.6286	2.76785	1.05297	3448	1.1025	2.3004	3.78745	1.64643	5369	9.4623	0	4.86515	4.86515	8.8826	0	4.5671	4.5671	10.9017	0.8177	5.60525	6.8549	12.8474	0.7164	6.60565	9.22062	1.25847	3719	12.2887	12.1017	11.5358	11.3603	11.8216	29052	21.682	9.88816	25.5517	11.653	17.1937
Aats-his-RA(modencode)	1.0771	0.697075	1.26392	1.81318	6411	1.0647	0.582775	1.2097	2.07576	8455	1.3253	0.413375	1.41418	3.42106	13056	1.2639	0.46245	1.429	3.09006	10334	16.501	1.37705	14.0236	10.1838	16.3623	1.39115	13.905	9.9953	20.9308	2.2088	18.0694	8.18065	23.1319	1.9375	20.6407	10.6533	2.60001	8920	15.3198	12.4508	15.1911	12.3461	13.8269	29575	19.6589	16.5605	21.7262	18.302	19.0619
Aats-his-RB(modencode)	1.0961	0.710275	1.46114	2.05715	7380	1.0662	0.60025	1.37468	2.29018	9342	1.3101	0.42965	1.61562	3.76032	14266	1.2805	0.48125	1.69646	3.52511	11751	16.5242	1.40328	15.3556	10.9427	16.3853	1.42715	15.0933	10.5758	21.0132	2.23913	19.4687	8.69478	23.1644	1.95765	22.0453	11.2611	2.90819	10097	15.0754	12.6129	14.9487	12.5069	13.786	29567	19.7085	16.4102	21.7261	18.0901	18.9837
Aats-ile-RA(modencode)	8.0453	0.907575	7.8217	8.61824	23535	7.9223	0.72035	7.67126	10.6494	26355	6.9487	0.420725	6.8184	16.2063	28160	7.6822	1.15108	7.86194	6.83008	19913	19.8257	0.230875	16.7207	72.4232	17.6255	0.7124	14.7442	20.6965	25.373	0.217	21.3077	98.1922	27.6227	0.190125	23.5443	123.836	10.576	25228	2.46426	2.85315	2.19078	2.53652	2.51118	18882	3.20273	3.30283	3.4867	3.59568	3.39698
Aats-ile-RC(modencode)	8.3831	0.81996	6.74873	8.23056	23062	8.2766	0.80958	6.58797	8.13751	24112	7.2589	0.52024	5.84757	11.2401	25820	8.03	1.00122	6.81858	6.81027	19878	20.8733	0.1847	14.561	78.8362	18.542	0.56992	12.8133	22.4827	26.6989	0.1736	18.526	106.717	29.0823	0.1521	20.4144	134.217	8.60462	23286	2.48993	2.87555	2.21183	2.55438	2.53292	18944	3.22583	3.32489	3.5138	3.62171	3.42156
Aats-ile-RD(modencode)	8.1548	0.86344	6.60913	7.65442	22293	8.0301	0.9176	6.56418	7.15364	22861	7.0432	0.60528	5.7795	9.54847	24547	7.7866	1.03842	6.77885	6.52804	19397	20.0953	0.1847	14.0134	75.8709	17.8652	0.56992	12.3249	21.6256	25.718	0.1736	17.8322	102.72	27.9984	0.1521	19.6534	129.214	7.72115	22171	2.46423	2.85315	2.19076	2.53652	2.51116	18881	3.2027	3.30285	3.48668	3.59572	3.39699
Aats-leu-RA(modencode)	3.2003	0	3.78903	3.78903	13845	2.5331	1.0845	3.17033	2.92331	12051	3.2568	0.673533	3.5962	5.33931	18506	2.3751	0.6105	3.4905	5.71744	17805	4.9493	0.351833	5.82008	16.5421	4.6506	0.337	5.68205	16.8607	5.5686	0.335833	7.05197	20.9984	7.5861	0.2841	9.44267	33.2372	4.44227	15321	1.54651	1.51968	1.45318	1.42797	1.48683	14024	2.19833	2.34457	2.99479	3.19401	2.68293
Aats-leu.a(modencode)	3.2116	0	3.8028	3.8028	13888	2.542	1.0845	3.18095	2.9331	12083	3.2683	0.8233	3.61008	4.38488	16147	2.3835	0.7174	3.4993	4.87775	15801	4.9667	0.351833	5.83845	16.5944	4.6669	0.337	5.69893	16.9108	5.5882	0.335833	7.07155	21.0567	7.6128	0.2841	9.47245	33.342	3.99963	13950	1.54649	1.51966	1.45314	1.42793	1.4868	14023	2.19835	2.34454	2.99481	3.19396	2.68291
Aats-lys-RA(modencode)	0.5311	0.0580333	1.18505	20.4202	29456	0.3372	0.0240333	0.68525	28.5125	30488	0.8484	0.1419	2.06862	14.578	27605	1.0304	0.3342	2.0188	6.04069	18469	30.8952	3.88097	41.9886	10.8191	28.9442	1.7157	35.6663	20.7882	44.5731	1.99477	58.0513	29.1018	18.217	0.538	19.7751	36.7566	17.3878	28636	58.1721	36.4158	54.4986	34.1162	45.8007	31384	132.186	43.2581	54.0243	17.6795	61.787
Aats-lys-RB(modencode)	0.5192	0	0.6619	0.6619	1902	0.3297	0	0.4961	0.4961	1439	0.8294	0.187467	0.99565	5.31108	18450	0.9925	0.242333	1.33927	5.52658	17427	30.1481	3.88097	42.4379	10.9349	28.2695	1.7157	36.0757	21.0268	43.5221	1.99477	59.0559	29.6054	17.832	0.499333	19.9032	39.8596	2.99891	10444	58.0664	36.3493	54.4482	34.0843	45.7371	31382	132.005	43.851	54.0855	17.9668	61.9771
Aats-lys.a(modencode)	0.4865	0.294375	1.13568	3.85794	14056	0.3089	0.1219	0.62494	5.12666	19013	0.7772	0.28455	1.9835	6.97066	21547	0.9716	0.559675	1.96442	3.50993	11716	28.3015	2.91072	34.3914	11.8154	26.5143	1.28678	29.1986	22.6913	40.8311	1.49608	47.4974	31.748	16.7092	0.3745	16.2158	43.3	4.8663	16514	58.1737	36.4147	54.5001	34.1152	45.8009	31385	132.182	42.0246	54.0926	17.1976	61.3743
Aats-met-RA(modencode)	0.6008	0.15774	0.236567	1.49973	5122	0.4452	0.15566	0.2631	1.69022	6733	0.603	0.14098	0.35	2.48262	9395	0.4194	0.1335	0.363467	2.7226	9040	5.0392	0.19914	2.86843	14.4041	5.1646	0.25784	3.15108	12.2211	4.6418	0.28758	2.94883	10.254	6.132	0.3067	3.61368	11.7825	2.09879	6941	8.38748	8.35688	8.59621	8.56484	8.47635	27717	10.4263	11.0677	13.7736	14.6209	12.4721
Aats-phe-RA(modencode)	2.5923	2.1503	7.32565	3.4068	12555	1.8851	2.6713	4.835	1.80998	7283	4.3283	1.5772	11.1179	7.04911	21664	4.0945	1.8403	10.8337	5.88692	18125	45.0715	1.7133	109.497	63.91	39.1503	0	91.0019	91.0019	36.0981	0	86.6141	86.6141	30.729	0.7164	67.5694	94.3179	4.5382	15621	17.3867	10.4132	15.1025	9.04519	12.9869	29383	19.1492	8.81624	16.301	7.50495	12.9428
Aats-phe.a(modencode)	3.0786	35.5898	10.4252	0.292925	548	2.2387	21.5871	6.84915	0.31728	750	5.1403	39.7074	15.8516	0.39921	800	4.8626	41.1845	15.4611	0.375409	701	53.4863	51.921	158.609	3.05482	46.4943	46.6719	131.518	2.81792	42.8696	42.6988	125.723	2.94441	36.4932	66.8054	96.927	1.45089	0.346206	493	17.3736	10.4053	15.1024	9.04506	12.9816	29381	19.1493	8.81619	16.3011	7.50487	12.9429
Aats-pro-RA(modencode)	0.1719	0	0.08175	0.08175	86	0.4679	0.500867	0.37065	0.740017	2480	0.5044	0.195	0.470025	2.41038	9108	0.4625	0.173467	0.27165	1.56601	5101	5.5195	0.323	3.41015	10.5577	4.7994	0	2.83208	2.83208	7.0249	0.324267	4.31952	13.3209	5.6638	0.554233	3.52185	6.35445	1.19954	3501	32.1088	10.9427	27.9197	9.51507	20.1216	30491	15.0137	15.189	12.1047	12.2461	13.6384
Aats-thr-RA(modencode)	5.3816	0.0852667	6.26687	73.4974	31373	5.927	0.211833	7.37705	34.8248	30779	6.7647	0.892567	8.02155	8.98706	23994	7.0775	0.4392	7.84328	17.8581	28325	27.456	0.0452667	11.0352	243.782	30.9433	0.173533	11.9094	68.6292	40.1371	0.434733	17.1208	39.3823	52.6091	0.648167	20.4651	31.5738	33.7918	30678	5.10183	4.05872	5.74983	4.57423	4.87115	24331	6.77191	5.67108	8.87618	7.43329	7.18811
Aats-thr-RB(modencode)	5.4651	2.5971	11.831	4.55548	16163	6.1265	3.3354	15.4591	4.63486	17744	6.7915	3.94473	15.0402	3.81273	14465	7.0418	3.5139	13.9538	3.97104	13197	29.3987	0.0899667	11.0689	123.033	33.0907	0.1436	11.7594	81.8901	42.9892	0.4055	17.071	42.0986	56.3977	0.635367	20.6524	32.5047	4.24353	14712	5.37935	4.32875	6.05491	4.87237	5.15885	24717	7.01693	6.10486	9.20553	8.00899	7.58408
Aats-thr-RC(modencode)	3.9187	0	1.94843	1.94843	6922	4.0075	0.187867	2.2179	11.8057	27044	4.8874	0.6697	2.8872	4.31118	15938	5.3906	0.487167	3.12905	6.42296	19213	30.8444	0.180733	11.5432	63.8688	34.8234	0.173133	12.7431	73.6031	45.1773	0.348267	18.1131	52.0091	59.2048	0.6103	21.5944	35.3833	6.12207	19454	7.87108	6.311	8.88647	7.12514	7.54842	27140	11.2732	8.38076	14.7735	10.983	11.3526
Aats-thr.a(modencode)	3.9691	0.0712333	2.24423	31.5053	30551	4.0396	0.265567	2.4101	9.07531	25109	4.9885	0.935667	3.68027	3.93332	14828	5.3479	0.500867	2.77568	5.54174	17461	31.0156	0.0567667	11.435	201.439	34.988	0.108767	12.7387	117.12	45.4151	0.402467	18.0071	44.7419	59.5059	0.657767	21.3785	32.5017	12.5139	26624	7.81427	6.21742	8.8151	7.01373	7.46513	27068	11.2425	8.49214	14.7306	11.127	11.3981
Aats-thr.b(modencode)	3.8593	0	2.12083	2.12083	7657	3.895	0	2.0483	2.0483	8340	4.7369	0.67175	2.65513	3.95256	14886	5.2152	0.2939	2.86313	9.74186	23927	30.4016	0	14.8887	14.8887	34.2715	0	16.2092	16.2092	44.4922	0.5224	22.3949	42.8693	58.3278	0.91545	28.1064	30.7023	4.46589	15400	7.87749	6.41804	8.88024	7.23501	7.60269	27168	11.4229	8.53125	14.975	11.1842	11.5283
Aats-trp-RA(modencode)	1.1228	2.39405	3.02626	1.26408	4229	0.9525	1.38815	2.5584	1.84303	7442	1.5533	2.25393	3.825	1.69704	6158	1.289	1.28072	2.76392	2.15809	7155	9.7316	13.8702	16.1493	1.16432	10.1783	12.1942	15.5296	1.27353	10.6848	10.5698	20.717	1.96002	12.0077	10.1365	25.3948	2.50527	1.74056	5554	8.66726	6.26511	9.06511	6.55269	7.63754	27200	11.2176	8.28922	12.6065	9.31552	10.3572
Aats-trp-RB(modencode)	1.3405	0.426333	1.55103	3.63806	13340	1.1736	0.1442	1.5536	10.7739	26438	1.7978	0.3535	2.5148	7.114	21756	1.5242	0.547333	2.23278	4.07937	13530	14.068	0	13.6497	13.6497	13.9719	0.5316	13.4016	25.2099	14.4481	1.05957	14.6346	13.8119	15.6449	0	16.2578	16.2578	6.40134	20020	10.4946	7.82512	10.4229	7.77167	9.12857	28037	12.3109	9.47914	13.3307	10.2643	11.3463
Aats-trp.a(modencode)	1.3537	0.426333	1.5564	3.65066	13390	1.1852	0.1442	1.55915	10.8124	26460	1.8156	0.3535	2.5253	7.14371	21793	1.5393	0.547333	2.24885	4.10874	13623	14.2073	0	13.6775	13.6775	14.1103	0.5316	13.42	25.2446	14.5912	1.05957	14.655	13.8311	15.7999	0	16.2936	16.2936	6.42888	20058	10.4952	7.82513	10.4235	7.7717	9.12887	28039	12.3112	9.47911	13.331	10.2643	11.3464
Aats-tyr-RA(modencode)	0.6901	0.209567	1.03982	4.96179	17285	0.4127	0	0.5549	0.5549	1686	0.8623	0	1.07638	1.07638	3569	0.8203	0	1.1641	1.1641	3622	16.4653	1.30347	21.9959	16.8749	15.6834	0.319867	20.7357	64.826	15.921	0.318767	21.1613	66.3848	17.8582	0.824333	24.963	30.2826	1.93929	6337	23.8593	19.0946	22.7263	18.1879	20.967	30582	38.5777	19.4088	43.2716	21.7703	30.7571
Aats-val-RA(modencode)	1.5278	0.0536	1.51206	28.2101	30337	1.2302	0.221175	1.20532	5.44962	19764	1.4008	0.29895	1.32112	4.4192	16270	1.8161	0.137625	1.77642	12.9077	26152	12.5964	0.59495	12.1854	20.4814	12.4217	0.22115	11.7668	53.2072	12.5726	0.301925	11.8263	39.1698	10.2096	0.071425	9.42892	132.011	12.7466	26757	8.2448	8.99229	8.13045	8.86758	8.55878	27764	10.22	6.92286	8.29914	5.62172	7.76592
Aats-val-RB(modencode)	1.4957	0.04288	1.26972	29.6109	30434	1.2043	0.17694	1.00443	5.67669	20233	1.3815	0.23916	1.1347	4.74452	17147	1.7869	0.1101	1.5099	13.7139	26590	12.3318	0.47596	10.2007	21.4319	12.1608	0.17692	9.80565	55.4242	12.3085	0.24154	9.87	40.8628	9.9951	0.05714	7.85743	137.512	13.4365	27096	8.24484	8.92638	8.13051	8.80261	8.52608	27743	10.2205	6.88819	8.29951	5.59354	7.75042
Aats-val.a(modencode)	1.5561	0.04288	1.42055	33.1285	30656	1.243	0.17694	1.11543	6.30402	21463	1.3599	0.23916	1.17397	4.90871	17535	1.8796	0.1101	1.74262	15.8276	27555	10.7281	0.47596	9.4464	19.847	11.2023	0.17692	9.62007	54.3752	11.063	0.24154	9.4	38.9169	9.5018	0.05714	7.93092	138.798	15.0422	27860	6.89422	7.88889	7.19896	8.23759	7.55492	27142	8.90024	5.88583	7.64425	5.05522	6.87139
Aats-val.b(modencode)	1.5533	0.04288	1.42055	33.1285	30657	1.2408	0.17694	1.11543	6.30402	21464	1.3575	0.23916	1.17397	4.90871	17536	1.8763	0.1101	1.73632	15.7704	27529	10.709	0.47596	9.4464	19.847	11.1824	0.17692	9.62007	54.3752	11.0433	0.24154	9.4	38.9169	9.4849	0.05714	7.93092	138.798	15.0279	27854	6.89435	7.88877	7.19912	8.2375	7.55493	27144	8.90015	5.88568	7.64418	5.05511	6.87128
Aats-val.c(modencode)	1.5496	0.04288	1.41885	33.0889	30655	1.2379	0.17694	1.11543	6.30402	21465	1.3543	0.23916	1.17397	4.90871	17537	1.8718	0.1101	1.74148	15.8173	27551	10.6836	0.47596	9.43827	19.83	11.1559	0.17692	9.62007	54.3752	11.0172	0.24154	9.3974	38.9062	9.4624	0.05714	7.93092	138.798	15.0297	27855	6.89442	7.88865	7.19921	8.23739	7.55492	27143	8.89991	5.88589	7.64391	5.05524	6.87124
ab-RA(modencode)	11.0344	1.89719	19.6067	10.3346	25273	11.6318	2.13335	18.9067	8.86244	24905	13.8473	2.38895	27.4507	11.4907	25990	17.7858	2.32296	25.2963	10.8897	24850	7.9201	0.967013	12.0793	12.4913	9.6165	0.98475	14.392	14.6149	8.4303	0.983075	10.9806	11.1697	8.7206	0.790013	9.22094	11.6719	10.3943	25077	0.717764	0.57196	0.871502	0.694468	0.713923	7928	0.724763	0.47399	0.749721	0.490312	0.609697
ab-RB(modencode)	11.4026	1.89719	19.8667	10.4717	25401	12.0233	2.15396	19.1854	8.90701	24944	14.3063	2.37867	27.7765	11.6773	26112	18.3968	2.37455	25.8111	10.8699	24837	7.9591	0.967013	12.1071	12.5201	9.5549	0.98475	14.3858	14.6086	8.5091	0.983075	11.0235	11.2133	8.9049	0.790013	9.31401	11.7897	10.4815	25156	0.698007	0.556335	0.837958	0.667881	0.690045	7678	0.707718	0.462532	0.740637	0.484046	0.598733
ab-RC(modencode)	11.4887	11.5134	26.9371	2.33964	8572	14.0446	8.05105	34.2687	4.25642	16622	14.2954	12.0481	36.0936	2.99578	11434	11.0182	10.8122	23.6972	2.19172	7271	7.5743	52.6852	18.6717	0.354401	6.0883	46.3614	14.4114	0.31085	7.3027	45.6566	17.8464	0.390882	7.4488	73.7361	17.8763	0.242436	2.94589	10258	0.659283	0.529842	0.529938	0.425892	0.536239	6088	0.519965	0.662785	0.530368	0.676045	0.597291
ab-RD(modencode)	11.6634	1.87656	20.1076	10.7151	25618	12.3069	2.13254	19.5769	9.18011	25204	14.7851	2.3557	28.703	12.1845	26459	18.8463	2.36815	26.0072	10.9821	24909	7.8652	0.98105	12.0262	12.2585	9.4692	0.995012	14.3732	14.4453	8.3855	0.98685	11.2011	11.3504	8.2578	0.7901	9.11703	11.5391	10.7654	25392	0.674349	0.531968	0.811873	0.640456	0.664661	7431	0.681366	0.444941	0.670989	0.438166	0.558866
ABCB7-RA(modencode)	2.3888	1.54146	2.2681	1.4714	5007	1.9227	1.21902	2.19563	1.80115	7240	2.2705	1.27698	1.9357	1.51584	5375	3.951	2.29116	4.18728	1.82758	5967	23.5884	1.4066	16.2078	11.5226	25.6872	1.85106	16.796	9.07374	25.0067	2.01564	16.9054	8.3871	25.2367	1.62372	17.7421	10.9268	1.65399	5215	9.87458	10.3891	10.7532	11.3135	10.5826	28643	13.006	6.32921	13.1257	6.38742	9.71208
ABCB7-RB(modencode)	2.4803	1.5256	2.2681	1.48669	5066	1.9964	1.19646	2.17298	1.81618	7316	2.3575	1.26922	1.9357	1.52511	5421	4.0905	2.2853	4.2409	1.85573	6083	24.3812	1.48048	16.4201	11.0911	26.6714	1.76628	17.0364	9.64538	25.9225	1.96216	17.1987	8.76517	26.1294	1.5723	17.7762	11.3058	1.67093	5283	9.82994	10.342	10.7533	11.3134	10.5597	28632	12.9846	6.33724	13.0883	6.38783	9.69949
ABCB7-RC(modencode)	2.1812	1.85605	2.62712	1.41544	4798	1.7658	1.3479	2.2323	1.65613	6591	2.0852	1.56163	2.24204	1.43571	5017	3.6182	2.6822	4.53646	1.69132	5522	21.5975	1.36345	18.388	13.4864	23.5115	1.93565	19.5233	10.0862	22.9272	2.1427	19.5563	9.12692	23.1256	1.55795	20.2022	12.9672	1.54965	4821	9.90166	10.3575	10.7792	11.2754	10.5784	28640	12.984	6.33663	13.0964	6.39147	9.70213
Abi-RA(modencode)	15.5371	0.59136	8.4286	14.2529	27742	15.2588	0.30342	7.45268	24.5623	30193	14.6567	0.90166	7.13913	7.91777	22828	14.5003	1.55972	7.7654	4.97871	16084	22.0811	0.58386	12.25	20.9811	26.5136	0.5411	14.3024	26.432	24.447	0.90138	13.7581	15.2633	19.811	0.2585	10.439	40.3832	12.9279	26848	1.42119	1.50655	1.70647	1.80897	1.6108	14823	1.60216	1.68597	1.29833	1.36625	1.48818
Abi-RB(modencode)	14.8403	0.7392	9.89198	13.382	27397	14.5745	0.379275	8.7029	22.9461	30019	13.9994	1.12708	8.33062	7.39136	22119	13.85	1.94965	9.09518	4.66503	15209	21.0908	0.729825	14.3466	19.6576	25.3245	0.676375	16.4744	24.3568	23.3506	1.12672	16.1747	14.3555	18.9226	0.323125	12.1169	37.4992	12.0961	26387	1.42118	1.50655	1.70647	1.80897	1.61079	14822	1.60215	1.68596	1.29834	1.36625	1.48818
Abi.a(modencode)	16.352	0.71004	8.39395	11.8218	26467	16.0591	0.45086	7.44507	16.513	28889	15.4255	1.04676	7.2483	6.92451	21472	15.2608	1.6867	7.70825	4.57002	14950	23.2392	0.773	12.1931	15.7737	27.9042	0.94874	14.1371	14.9009	25.6559	1.1722	13.6056	11.6069	20.8287	0.53534	10.3808	19.391	9.95734	24694	1.42118	1.50654	1.70647	1.80897	1.61079	14821	1.59759	1.68116	1.297	1.36485	1.48515
Abi.b(modencode)	0.4276	0.431133	1.01245	2.34835	8612	0.2597	0.1422	0.51325	3.60935	14572	0.2788	0.0438	0.4739	10.8196	25524	0.366	0.477633	0.69885	1.46315	4714	2.9532	2.39447	5.34065	2.23041	3.3944	2.43027	5.33932	2.19701	2.7756	0.949733	5.96847	6.28437	1.7479	0.317167	3.32607	10.4868	4.56012	15677	6.90645	10.5925	7.93826	12.175	9.40307	28152	10.6877	7.58361	6.73046	4.77568	7.44437
Abl-RA(modencode)	22.3719	3.61546	13.6671	3.7802	13823	25.9619	4.22631	14.4635	3.42225	13972	25.0384	5.2614	16.2917	3.09645	11807	31.742	5.04523	20.1387	3.99164	13251	17.7929	0.279686	9.24614	33.059	15.3835	0.403243	7.95529	19.7283	16.2269	0.189214	8.59468	45.423	9.1871	0.168629	4.63034	27.4588	3.57263	12542	0.795324	0.710624	0.687626	0.614396	0.701993	7806	0.625027	0.511212	0.353869	0.28943	0.444885
Abl-RB(modencode)	22.3891	3.85588	13.7925	3.57701	13141	25.4267	4.62305	14.2768	3.08818	12686	24.9364	5.36787	15.5383	2.89469	11062	31.3342	5.09337	19.0202	3.7343	12383	17.5845	0.302438	8.54622	28.2578	14.622	0.419438	7.96631	18.9928	15.8934	0.233487	8.73619	37.4161	7.7091	0.212575	4.23318	19.9138	3.32355	11671	0.785405	0.705174	0.653086	0.586372	0.682509	7600	0.625067	0.507222	0.303189	0.246028	0.420377
Abl.a(modencode)	23.4904	3.54991	14.6059	4.11445	14837	27.2095	4.1725	15.8418	3.79672	15159	26.2775	4.78614	17.0991	3.57263	13570	33.1993	5.11016	21.4909	4.20553	13881	18.6739	0.32965	8.57433	26.0104	16.151	0.413838	7.61344	18.3972	17.0293	0.266887	8.04722	30.1521	9.6552	0.14755	4.76779	32.313	3.92233	13729	0.794959	0.710642	0.687557	0.614632	0.701948	7805	0.625859	0.512942	0.354847	0.290825	0.446118
Abl.b(modencode)	23.2005	3.85588	13.7324	3.56143	13104	26.5347	4.62305	14.1912	3.06966	12611	25.8329	5.36787	15.4367	2.87575	10985	31.9843	5.09337	18.703	3.67203	12213	21.0041	0.302438	9.41591	31.1334	18.4806	0.419438	9.0233	21.5129	18.929	0.233487	9.47723	40.5899	14.0558	0.212575	6.41827	30.193	3.29472	11564	0.90533	0.813076	0.79656	0.71539	0.807589	8844	0.713368	0.591822	0.529714	0.439459	0.568591
Abl.c(modencode)	24.5921	3.54991	14.6723	4.13314	14897	28.1027	4.1725	15.7997	3.78662	15130	27.4255	4.78614	17.1094	3.57478	13582	33.8639	5.11016	21.2836	4.16495	13775	22.3568	0.32965	9.30948	28.2405	19.6529	0.413838	8.43796	20.3895	20.1229	0.266887	8.63502	32.3545	14.9569	0.14755	6.60727	44.7798	3.91487	13715	0.909105	0.815183	0.799155	0.716592	0.810009	8860	0.716049	0.594229	0.532223	0.441677	0.571044
Abl.d(modencode)	23.2226	3.61546	13.4945	3.73245	13656	26.0606	4.22631	13.9767	3.30706	13532	25.8598	5.2614	16.0135	3.04359	11597	31.7031	5.04523	19.4581	3.85674	12803	21.0405	0.279686	9.86419	35.2688	17.9237	0.403243	8.53596	21.1683	18.7693	0.189214	9.01925	47.6669	12.8541	0.168629	6.21357	36.8477	3.48496	12225	0.906035	0.813637	0.771821	0.693111	0.796151	8724	0.720217	0.592034	0.493239	0.405452	0.552736
Abl.e(modencode)	24.3973	3.54991	14.5184	4.0898	14761	27.88	4.1725	15.6061	3.74022	14993	27.2082	4.78614	16.9431	3.54004	13442	33.5956	5.11016	21.0629	4.12177	13656	22.1796	0.32965	9.28613	28.1697	19.4972	0.413838	8.40221	20.3032	19.9635	0.266887	8.60899	32.257	14.8383	0.14755	6.5638	44.4853	3.87296	13579	0.909101	0.815181	0.799154	0.716593	0.810007	8859	0.716051	0.59423	0.53222	0.441674	0.571044
Abl.f(modencode)	23.5437	3.85588	13.7132	3.55644	13086	26.3413	4.62305	14.0376	3.03644	12468	25.6912	5.36787	15.2671	2.84417	10866	32.3408	5.09337	18.6753	3.66658	12198	21.5096	0.302438	9.24687	30.5745	18.3479	0.419438	8.74974	20.8607	19.1994	0.233487	9.28631	39.7722	13.1327	0.212575	6.02243	28.3309	3.27591	11490	0.913603	0.837236	0.779313	0.714171	0.811081	8876	0.728871	0.593659	0.498559	0.406072	0.55679
Abl.g(modencode)	22.3995	3.61546	13.6725	3.78167	13826	25.9939	4.22631	14.47	3.42379	13975	25.0693	5.2614	16.2973	3.09753	11812	31.7812	5.04523	20.1466	3.9932	13254	17.8149	0.279686	9.24695	33.0619	15.4025	0.403243	7.9565	19.7313	16.2469	0.189214	8.5956	45.4279	9.1985	0.168629	4.63178	27.4673	3.57405	12552	0.795326	0.710626	0.687627	0.614397	0.701994	7807	0.625027	0.511211	0.353871	0.289432	0.444886
Abl.h(modencode)	22.3025	3.85588	13.829	3.58648	13166	25.857	4.62305	14.4392	3.1233	12835	24.9091	5.36787	15.6042	2.90697	11101	31.5434	5.09337	19.1386	3.75755	12460	17.5087	0.302438	8.64373	28.5802	15.1998	0.419438	8.20048	19.5511	16.0223	0.233487	8.87501	38.0106	8.8074	0.212575	4.47426	21.0479	3.34358	11749	0.785055	0.702904	0.681529	0.610211	0.694925	7731	0.61965	0.507945	0.34062	0.279215	0.436857
abo-RA(modencode)	0.2048	0.6507	0.29965	0.460504	1105	0.1187	0	0.1483	0.1483	266	0.2203	0	0.27565	0.27565	453	0.2103	0	0.24565	0.24565	370	3.7209	1.037	4.1378	3.99016	3.5015	0.9933	3.7951	3.8207	4.1125	0.9898	4.64325	4.6911	4.6678	0.8672	5.32645	6.14212	0.282526	347	18.1685	16.8901	17.0972	15.8942	17.0125	30147	34.6462	19.5554	39.3243	22.1959	28.9305
abo.a(modencode)	0.2059	1.2161	0.30165	0.248047	411	0.1194	0.5036	0.1491	0.296068	681	0.2215	1.1893	0.2775	0.233331	356	0.2115	0.5204	0.2471	0.474827	1020	3.7415	1.938	4.16715	2.15023	3.5209	0.9281	3.8212	4.11723	4.1354	3.6998	4.67585	1.26381	4.6938	1.6208	5.36605	3.31074	0.313068	412	18.1714	16.8916	17.1	15.8957	17.0147	30148	34.6348	19.5527	39.3116	22.1929	28.923
Ac13E-RB(modencode)	24.2819	0.65765	7.31866	11.1285	25961	21.6085	0.2085	6.3554	30.4815	30597	16.4904	0.245375	5.153	21.0005	29330	19.7657	0.28825	5.8452	20.2782	28981	8.7193	0.550925	3.1683	5.75087	9.4648	0.0271	3.27652	120.905	7.7077	0.925275	3.11862	3.37048	5.072	0.233625	1.96304	8.40253	20.7222	29427	0.359086	0.52875	0.389788	0.573958	0.462896	5390	0.356698	0.389953	0.234722	0.256606	0.309495
Ac13E.a(modencode)	25.3716	0.69505	8.05074	11.583	26306	22.5765	0.207625	6.85564	33.0193	30715	17.2442	0.403275	5.9741	14.814	27694	20.6777	0.384775	7.13344	18.5393	28512	8.9767	0.568875	2.987	5.25071	9.7261	0.0633	2.71192	42.8423	7.9095	0.932325	2.61848	2.80855	5.1679	0.232875	1.49744	6.43023	19.4889	29174	0.353809	0.520563	0.383346	0.564022	0.455435	5321	0.350342	0.382514	0.228906	0.249926	0.302922
Ac13E.b(modencode)	24.1464	0.69505	8.46128	12.1736	26722	21.4149	0.207625	7.1437	34.4067	30762	16.3956	0.403275	5.92362	14.6888	27645	19.7797	0.384775	7.15632	18.5987	28529	8.4135	0.568875	2.71214	4.76755	9.1465	0.0633	2.82016	44.5523	7.4376	0.932325	2.70478	2.90111	4.8458	0.232875	1.51634	6.51139	19.967	29270	0.348437	0.513156	0.378794	0.557863	0.449562	5252	0.34731	0.376022	0.226282	0.244989	0.29865
Ac13E.c(modencode)	24.1126	0.69505	8.43946	12.1422	26703	21.3849	0.207625	7.12828	34.3325	30759	16.3726	0.403275	5.9088	14.652	27632	19.752	0.384775	7.13172	18.5348	28507	8.4017	0.568875	2.71088	4.76534	9.1337	0.0633	2.81814	44.5204	7.4272	0.932325	2.70316	2.89938	4.839	0.232875	1.51598	6.50984	19.9154	29258	0.348436	0.513156	0.378794	0.557865	0.449563	5253	0.34731	0.376023	0.226281	0.244988	0.298651
Ac3-RA(modencode)	45.564	9.57407	92.3242	9.64315	24667	47.987	11.2296	105.319	9.37867	25391	45.6923	7.90601	87.5462	11.0734	25695	56.3467	10.695	147.017	13.7463	26604	20.1676	0.348806	9.57646	27.455	23.6126	0.398472	10.8733	27.2874	20.6994	0.297767	9.44368	31.715	22.0378	0.507411	11.4267	22.5196	10.9604	25544	0.442621	0.441379	0.518229	0.516774	0.479751	5557	0.431354	0.367358	0.459245	0.391111	0.412267
Ac3-RC(modencode)	66.9804	4.57004	60.3258	13.2003	27305	62.264	4.94143	63.7981	12.9109	27617	58.759	3.83651	54.0082	14.0774	27424	79.7776	4.20926	76.5025	18.1748	28425	2.936	0.1836	5.1746	28.1841	2.638	0.137643	3.98474	28.9498	3.1249	0.248914	4.52106	18.1631	2.9335	0.281586	4.74902	16.8653	14.5908	27661	0.0438337	0.0499668	0.0393847	0.0448952	0.0445201	255	0.0501879	0.0391701	0.0471139	0.036771	0.0433107
Ac3.a(modencode)	43.544	9.57407	89.9727	9.39753	24419	45.8525	11.2296	102.383	9.11729	25143	43.6732	7.90601	84.1442	10.6431	25394	53.852	10.695	142.165	13.2926	26354	19.2705	0.348806	9.57646	27.455	22.5623	0.398472	10.8634	27.2627	19.7786	0.297767	9.43878	31.6986	21.0576	0.507411	11.4095	22.4858	10.6126	25256	0.442552	0.441243	0.518149	0.516617	0.47964	5554	0.431353	0.367277	0.459246	0.391027	0.412226
Ac76E-RA(modencode)	14.3083	0.880816	9.67206	10.9808	25843	14.0064	0.897721	8.44788	9.41036	25421	13.7355	0.821179	10.3742	12.6334	26740	12.9036	0.732689	10.009	13.6606	26563	13.2103	0.331937	5.73947	17.2908	13.6471	0.384495	6.10576	15.88	12.2728	0.337853	5.7029	16.8798	11.4821	0.2828	6.78674	23.9984	11.6713	26089	0.923261	0.961763	0.953789	0.993564	0.958094	10241	0.876228	0.951114	0.819775	0.889837	0.884239
Ac76E.a(modencode)	16.6122	2.29794	11.8385	5.15179	17757	16.4451	2.39613	15.5012	6.4693	21757	13.9638	1.4024	9.89252	7.054	21675	13.6306	1.88274	13.4768	7.15809	20519	18.8552	0.625492	8.78352	14.0426	19.4352	0.420308	9.52141	22.6534	17.4999	0.4953	9.12577	18.4247	16.5059	0.412258	14.2968	34.6793	6.45829	20104	1.13502	1.35029	1.16994	1.39183	1.26177	12502	1.06414	1.28387	1.0037	1.21094	1.14066
Ac76E.b(modencode)	14.8388	0.868556	10.5083	12.0986	26675	14.5372	0.886433	9.24101	10.4249	26185	14.216	0.785989	11.3243	14.4077	27549	13.3899	0.717317	10.8413	15.1137	27264	13.7334	0.344672	6.05237	17.5598	14.1655	0.401178	6.40001	15.953	12.7368	0.354689	5.95391	16.7863	11.9368	0.294194	7.12177	24.2077	13.0112	26896	0.925506	0.966052	0.954626	0.996448	0.960658	10271	0.876152	0.951224	0.821121	0.891478	0.884994
Ac76E.c(modencode)	5.8651	1.29749	8.89704	6.85712	21088	5.2837	1.41486	7.93065	5.60525	20074	7.0843	0.859789	9.53062	11.0848	25703	6.9	1.12438	9.72662	8.65067	22689	1.5674	0.221572	2.38261	10.7532	1.796	0.2518	2.79239	11.0897	1.8458	0.220017	2.77679	12.6208	1.8745	0.279222	3.78018	13.5383	8.04947	22600	0.267242	0.22125	0.306218	0.253518	0.262057	2923	0.349339	0.267507	0.35477	0.271667	0.310821
Ac76E.d(modencode)	14.2966	0.868556	10.1229	11.6549	26357	13.9992	0.886433	8.85039	9.98428	25868	13.6967	0.785989	10.9996	13.9946	27383	12.9121	0.717317	10.5438	14.6989	27053	13.2362	0.344672	5.60672	16.2668	13.6413	0.401178	5.93708	14.7991	12.2866	0.354689	5.54681	15.6385	11.5042	0.294194	6.76164	22.9836	12.5832	26663	0.925829	0.966379	0.954164	0.995955	0.960582	10270	0.877664	0.951557	0.821776	0.890963	0.88549
Ac76E.e(modencode)	13.8049	0.880816	9.3059	10.5651	25481	13.5071	0.897721	8.0768	8.997	25039	13.2524	0.821179	10.0658	12.2577	26514	12.4607	0.732689	9.72635	13.2749	26344	12.75	0.331937	5.3161	16.0154	13.1606	0.384495	5.66598	14.7362	11.8556	0.337853	5.31616	15.7351	11.0817	0.2828	6.44461	22.7886	11.2737	25777	0.923585	0.96209	0.953328	0.993073	0.958019	10240	0.877731	0.951439	0.820435	0.889332	0.884734
Ac78C-RB(modencode)	0.8808	0.974057	1.6086	1.65144	5722	0.6958	1.00014	1.24133	1.24115	4666	0.85	0.767765	1.70211	2.21696	8319	1.1754	0.991374	2.13286	2.15142	7131	2.3825	0.274822	1.90632	6.93657	2.8835	0.248252	2.33948	9.4238	3.1204	0.368404	3.02961	8.22361	2.927	0.1764	2.4333	13.7942	1.81524	5833	2.70493	2.80294	3.27373	3.39235	3.04349	20625	4.48462	2.65476	4.20667	2.49022	3.45907
AcCoAS-RA(modencode)	27.4371	5.91968	29.558	4.99318	17370	23.348	7.73586	21.5622	2.7873	11518	18.8542	8.13086	20.6251	2.53664	9652	32.6432	8.27152	37.06	4.48044	14664	61.1212	0.7853	37.1528	47.3103	77.3773	0.46372	45.708	98.5682	93.9076	0.76718	58.2216	75.8904	66.7957	1.05544	43.6659	41.3722	3.69939	13016	2.22768	3.24178	2.82017	4.10398	3.0984	20774	4.02208	2.87679	2.86087	2.04624	2.9515
AcCoAS-RB(modencode)	33.7157	5.61984	31.9854	5.69151	19002	28.4324	7.31264	23.6567	3.23504	13242	21.8427	7.61326	21.1611	2.77951	10612	41.581	7.71584	39.4993	5.11925	16428	79.7106	0.7979	42.0339	52.6807	99.7929	0.46722	51.5082	110.244	125.164	0.79318	66.977	84.4411	79.2028	1.06138	45.6565	43.0162	4.20633	14601	2.3642	3.6493	2.95983	4.56871	3.38551	21556	4.40216	3.01012	2.78565	1.90478	3.02568
AcCoAS.a(modencode)	47.3818	5.91968	36.4761	6.16184	19912	26.2553	7.73586	21.8164	2.82017	11643	37.8198	8.13086	27.5854	3.39268	12959	36.5993	8.27152	37.5404	4.53851	14857	60.2738	0.7853	33.9772	43.2665	77.0757	0.46372	41.9628	90.4916	91.7085	0.76718	52.9778	69.0553	69.8602	1.05544	41.837	39.6394	4.2283	14672	1.27209	1.59371	1.62669	2.03797	1.63262	14990	3.49295	2.50574	2.6608	1.90879	2.64207
Ace-RA(modencode)	82.2381	3.78672	81.8232	21.6079	29662	84.8367	4.28651	68.4285	15.9637	28727	81.3723	3.65062	68.7732	18.8388	28860	94.4103	3.62552	85.163	23.4899	29582	20.1369	0.263322	14.3008	54.3092	18.6407	0.362667	11.1126	30.6414	16.507	0.395911	13.5307	34.1761	12.6816	0.401456	11.4949	28.633	19.9751	29276	0.244861	0.247466	0.226667	0.229079	0.237018	2598	0.194574	0.174843	0.149482	0.134324	0.163306
Ace-RB(modencode)	83.9061	12.304	110.014	8.94132	23927	85.3839	11.3001	88.3113	7.8151	23720	78.8823	12.8296	92.4578	7.20659	21877	90.306	12.4129	103.822	8.36408	22303	20.674	0.72046	12.967	17.9982	18.9144	0.88321	10.1209	11.4592	17.2865	0.71343	12.333	17.2869	13.4858	0.70789	10.4547	14.7688	8.08177	22640	0.246394	0.262087	0.225423	0.23978	0.243421	2712	0.202456	0.191421	0.157943	0.149334	0.175289
Ace.a(modencode)	82.3622	12.2275	111.85	9.1474	24153	84.5579	11.2383	90.71	8.07148	24036	77.9382	12.7152	95.859	7.53892	22347	89.5481	12.3377	107.348	8.70079	22758	20.7707	0.71167	12.9909	18.2541	19.0029	0.87309	10.1362	11.6095	17.3674	0.70694	12.3482	17.4671	13.5489	0.70159	10.4747	14.93	8.36465	22999	0.252187	0.266502	0.230724	0.24382	0.248308	2766	0.205391	0.193945	0.160232	0.151303	0.177718
Ace.b(modencode)	82.2753	21.2314	102.422	4.82406	16944	83.9179	19.9775	82.5711	4.13321	16267	77.7266	19.7482	86.1141	4.36061	16059	88.6132	19.3622	96.0195	4.95912	16033	21.038	8.47755	15.7085	1.85295	19.067	9.45635	12.8352	1.35732	17.7454	6.84757	15.9843	2.3343	14.0096	5.34411	15.1804	2.84058	4.56925	15704	0.255703	0.270667	0.231746	0.245309	0.250856	2798	0.211461	0.200257	0.166944	0.158098	0.18419
Ace.c(modencode)	82.1579	14.4586	77.389	5.35244	18220	84.0893	14.533	65.1556	4.48328	17318	80.1955	12.1789	64.8856	5.3277	18485	92.8769	12.1485	79.3304	6.53003	19399	19.4482	8.84183	17.1469	1.93929	17.6342	9.84517	13.9137	1.41325	16.3722	7.17522	17.444	2.43114	13.1294	5.53194	16.6794	3.01512	5.42336	17930	0.236717	0.24251	0.214638	0.21989	0.228439	2473	0.1947	0.176278	0.156136	0.141363	0.16712
Ace.d(modencode)	109.266	3.78672	82.0503	21.6679	29672	103.592	4.28651	66.2385	15.4528	28599	91.5062	3.65062	66.463	18.2059	28695	100.063	3.62552	81.9848	22.6132	29441	51.6308	0.263322	17.5709	66.7279	52.7114	0.362667	14.867	40.9935	42.6614	0.395911	16.3728	41.3546	37.831	0.401456	14.596	36.3577	19.485	29173	0.472522	0.564233	0.482411	0.576042	0.523802	5982	0.411822	0.426347	0.365193	0.378073	0.395359
Ace.e(modencode)	105.361	3.78672	81.161	21.4331	29627	100.88	4.28651	65.5305	15.2876	28540	90.4508	3.65062	66.1012	18.1068	28659	98.1124	3.62552	81.4967	22.4786	29408	61.3665	0.263322	18.8912	71.742	65.8839	0.362667	16.7178	46.0968	49.0865	0.395911	17.2136	43.4785	37.4742	0.401456	14.394	35.8544	19.3265	29131	0.582439	0.678452	0.625315	0.728395	0.65365	7283	0.486584	0.500309	0.371474	0.381952	0.43508
Ace.f(modencode)	110.144	12.2275	111.132	9.08866	24093	104.282	11.2383	87.8499	7.81699	23721	90.3538	12.7152	93.2476	7.33355	22040	97.8032	12.3377	103.897	8.42107	22381	54.4245	0.71167	15.9906	22.4691	55.5619	0.87309	13.6138	15.5926	44.9881	0.70694	14.8951	21.0699	39.7737	0.70159	13.1756	18.7796	8.16507	22753	0.494121	0.602349	0.504448	0.614937	0.553964	6264	0.431408	0.459986	0.381405	0.406671	0.419868
Ace.g(modencode)	90.1935	3.78672	79.8292	21.0813	29567	90.4959	4.28651	65.1207	15.192	28510	80.266	3.65062	65.2994	17.8872	28596	97.3245	3.62552	82.2933	22.6983	29455	29.9621	0.263322	14.5729	55.3423	27.9707	0.362667	11.3526	31.303	24.2534	0.395911	13.7861	34.8211	16.3489	0.401456	11.3653	28.3102	19.2147	29096	0.332198	0.373285	0.310119	0.348475	0.341019	3909	0.268006	0.249201	0.180659	0.167983	0.216462
Ace.h(modencode)	106.379	12.2275	110.393	9.02827	24027	101.767	11.2383	87.275	7.76583	23661	89.62	12.7152	92.976	7.31219	22015	96.2187	12.3377	103.515	8.39012	22337	64.7895	0.71167	17.2389	24.2232	69.5622	0.87309	15.3483	17.5793	51.8396	0.70694	15.6977	22.2052	39.4535	0.70159	13.0207	18.5589	8.1241	22703	0.609044	0.722936	0.653909	0.776191	0.69052	7682	0.509394	0.538768	0.387684	0.41004	0.461472
Ace.i(modencode)	94.6404	3.78672	83.2996	21.9978	29726	96.2289	4.28651	69.2912	16.1649	28779	89.2216	3.65062	69.2453	18.9681	28892	109.753	3.62552	87.3437	24.0913	29685	28.8575	0.263322	15.7203	59.6999	26.4815	0.362667	12.3495	34.052	23.1658	0.395911	14.6161	36.9176	15.6494	0.401456	11.8605	29.5438	20.3055	29333	0.304917	0.323436	0.279812	0.296806	0.301243	3413	0.240736	0.211072	0.162627	0.142587	0.189256
Ace.j(modencode)	86.0101	12.2275	109.073	8.92032	23905	86.2035	11.2383	86.8451	7.72758	23615	76.9959	12.7152	92.4992	7.27469	21968	94.2612	12.3377	104.73	8.48863	22468	29.5129	0.71167	13.2035	18.5529	26.7465	0.87309	10.2388	11.727	23.7709	0.70694	12.457	17.6211	16.241	0.70159	10.2269	14.5767	8.10281	22676	0.343133	0.383305	0.310969	0.347376	0.346196	3954	0.275753	0.252181	0.188403	0.172298	0.222159
Ace.k(modencode)	86.5271	3.78672	79.7861	21.07	29564	86.5485	4.28651	65.1332	15.1949	28512	79.3893	3.65062	65.6397	17.9804	28625	97.4093	3.62552	82.9018	22.8662	29480	27.618	0.263322	14.5052	55.0853	25.0447	0.362667	11.1545	30.7568	22.2248	0.395911	13.6908	34.5806	15.3467	0.401456	11.3524	28.2782	19.2779	29116	0.319183	0.347881	0.289443	0.315467	0.317994	3618	0.25679	0.228159	0.177319	0.157549	0.204954
Acer-RA(modencode)	5.9006	1.86417	7.23855	3.883	14138	5.0644	0.572633	6.10708	10.6649	26368	8.0919	2.03013	10.3087	5.07783	17910	6.3928	1.14163	7.62605	6.67995	19656	44.7707	2.03827	44.5204	21.8423	39.3217	0.365	38.607	105.773	57.7697	2.3094	55.9094	24.2095	59.4984	3.743	60.2972	16.1093	6.57642	20312	7.58748	5.53278	6.66402	4.85939	6.16092	25917	11.407	9.03668	11.7484	9.3071	10.3748
Acer.a(modencode)	5.468	1.86417	5.78383	3.10263	11530	4.7418	0.572633	4.72182	8.24581	24255	7.5002	2.03013	7.96683	3.92429	14800	5.7319	1.14163	6.12683	5.36672	17080	48.0829	2.03827	40.9138	20.0729	42.5531	0.365	36.2952	99.4389	59.8252	2.3094	51.0892	22.1223	63.574	3.743	55.3801	14.7957	5.15986	17257	8.79351	6.41088	7.78221	5.6736	7.16505	26855	12.6166	10.4372	13.4071	11.0913	11.8881
Acf1-RA(modencode)	10.6569	6.12532	30.0423	4.9046	17153	8.8736	4.417	24.8705	5.63064	20131	8.3898	4.1304	21.9347	5.31056	18448	13.2209	3.80966	33.1197	8.69361	22748	8.0599	0.76452	19.8486	25.9622	8.6893	0.58966	21.707	36.8127	9.1423	1.14318	23.4564	20.5185	12.6547	1.85854	31.2473	16.8128	6.13485	19490	0.756308	0.960678	0.815368	1.0357	0.892013	9662	1.03028	0.691504	1.42611	0.957174	1.02627
Acf1.a(modencode)	11.122	11.3951	28.3702	2.48967	9162	9.2547	10.3279	23.2465	2.25085	9171	8.7486	10.1244	20.7804	2.0525	7622	13.7851	16.7273	31.4067	1.87758	6178	8.3637	2.36547	18.1058	7.65423	8.8387	1.48468	19.3982	13.0655	9.484	2.27248	21.1371	9.30134	13.1066	4.29522	28.3973	6.61138	2.16765	7205	0.751996	0.956004	0.794704	1.0103	0.878251	9536	1.02478	0.687989	1.41621	0.95078	1.01994
achi-RA(modencode)	3.0462	1.40524	10.1263	7.20611	21610	2.035	0.808929	6.30214	7.79072	23691	2.4524	0.906414	7.79801	8.60314	23601	2.9672	0.979714	9.2317	9.42285	23566	4.8811	0.655214	5.22968	7.98163	4.3928	0.636171	3.88516	6.1071	4.8896	0.764829	5.2388	6.84964	5.9888	0.483029	7.67266	15.8845	8.25571	22861	1.60236	1.99034	1.44206	1.79122	1.70649	15410	2.40275	1.64788	2.9429	2.01833	2.25297
achi-RC(modencode)	2.6412	1.43264	9.02059	6.29649	20134	1.7644	0.975925	5.64153	5.7807	20488	2.1405	0.895388	6.95752	7.7704	22650	2.5726	1.07595	8.2529	7.67034	21262	4.2321	0.7528	4.66836	6.20132	3.8532	0.703987	3.50661	4.98107	4.2617	0.958775	4.70797	4.9104	5.2508	0.507875	6.88624	13.5589	6.87948	20866	1.60234	1.97715	1.45888	1.80014	1.70963	15425	2.41538	1.65657	2.97597	2.04105	2.27224
achi.a(modencode)	3.3106	1.40524	10.1508	7.22354	21637	2.2116	0.808929	6.31233	7.80332	23707	2.6652	0.9774	7.79169	7.97185	22880	3.2247	1.04183	9.24361	8.87249	22937	5.3047	0.886557	5.22011	5.88807	4.7461	0.691557	3.88844	5.62273	5.314	0.820029	5.28165	6.44081	6.5085	0.773257	7.66404	9.91137	7.9678	22489	1.60234	1.99036	1.43361	1.78077	1.70177	15389	2.40279	1.64791	2.94289	2.01833	2.25298
acj6-RA(modencode)	40.2858	0.88855	13.7593	15.4851	28223	30.4395	1.25424	10.6176	8.46539	24510	27.5906	1.84259	10.1814	5.52559	18935	25.8702	1.08675	11.067	10.1836	24328	6.4793	0.439875	3.23518	7.35477	7.7305	0.6745	3.43706	5.09571	6.3476	0.5257	2.78191	5.29182	4.5395	0.501663	2.15454	4.29481	9.91491	24656	0.160833	0.234837	0.191891	0.280186	0.216937	2323	0.208532	0.245363	0.149132	0.175472	0.194625
acj6-RC(modencode)	41.944	0.9829	14.8552	15.1136	28073	31.6743	1.37924	11.6272	8.43011	24467	28.7517	2.0424	10.6084	5.19409	18183	26.9271	1.23844	11.5104	9.29423	23407	6.7224	0.494843	3.58346	7.24162	8.0559	0.759943	3.80199	5.00299	6.6147	0.594271	3.10804	5.23	4.7306	0.568614	2.40066	4.22195	9.50801	24279	0.160271	0.233809	0.192063	0.280189	0.216583	2320	0.208835	0.245652	0.149351	0.175682	0.19488
acj6-RD(modencode)	40.4023	0.887912	13.766	15.5037	28230	30.5276	1.25365	10.6255	8.47567	24519	27.6704	1.84193	10.186	5.53011	18947	25.945	1.09541	11.0768	10.112	24256	6.4981	0.439812	3.23822	7.36273	7.7529	0.67415	3.44142	5.10483	6.366	0.52535	2.78482	5.30089	4.5526	0.508825	2.12741	4.18103	9.90537	24647	0.160835	0.234839	0.191893	0.280187	0.216939	2324	0.208533	0.245365	0.149131	0.175471	0.194625
acj6-RE(modencode)	41.5073	0.982071	14.8359	15.1068	28070	31.3446	1.37887	11.6169	8.42492	24454	28.4524	2.04134	10.5842	5.18493	18156	26.6468	1.23477	11.4867	9.30272	23427	6.6524	0.492857	3.51337	7.12859	7.972	0.759529	3.74744	4.9339	6.5459	0.5924	3.13293	5.28853	4.6813	0.568657	2.39334	4.20875	9.50484	24277	0.160271	0.233808	0.192063	0.280187	0.216582	2319	0.208837	0.245654	0.149349	0.17568	0.19488
acj6-RF(modencode)	39.5351	0.854133	16.1501	18.9082	29163	29.8969	0.851233	12.4441	14.619	28309	27.1344	1.40362	11.4362	8.1477	23093	25.4329	0.945933	12.1654	12.8608	26121	6.2806	0.517017	3.7483	7.24986	7.5863	0.84285	4.28129	5.07953	6.1808	0.6675	3.32563	4.98222	4.416	0.6108	2.26081	3.7014	13.6339	27199	0.158861	0.231463	0.191888	0.279582	0.215449	2309	0.206737	0.243024	0.147708	0.173633	0.192775
acj6.a(modencode)	43.2864	2.15267	44.9798	20.8949	29536	33.416	2.20714	33.5462	15.1989	28516	32.3936	2.46548	36.9189	14.9743	27750	41.6943	1.91603	46.2444	24.1355	29694	8.9576	0.443533	6.3732	14.3692	11.852	0.6331	8.29396	13.1006	9.8789	0.567589	6.89574	12.1492	5.0367	0.445922	2.97103	6.66266	18.8009	28979	0.206938	0.276524	0.273804	0.365875	0.280785	3174	0.295634	0.236936	0.150727	0.120801	0.201025
acj6.b(modencode)	38.1683	0.766486	14.7909	19.297	29248	28.8705	0.788029	11.2271	14.2471	28157	26.2585	1.27391	10.9405	8.58807	23575	24.7187	0.831086	11.7105	14.0906	26772	6.1277	0.451286	3.44239	7.62796	7.3047	0.731371	3.8673	5.28774	5.9514	0.578714	2.90894	5.02655	4.252	0.534214	1.97386	3.69489	14.0557	27387	0.160544	0.233361	0.191381	0.278184	0.215868	2311	0.206141	0.240765	0.147278	0.172016	0.19155
acj6.c(modencode)	44.0773	0.94695	20.6825	21.8412	29700	33.4468	0.764875	15.9452	20.8468	29749	30.1486	1.48135	14.3523	9.68869	24667	27.6991	0.987425	13.6689	13.843	26654	7.0588	0.536	4.16656	7.77343	8.345	0.96255	4.87998	5.06985	6.9201	0.776025	3.68666	4.7507	4.9462	0.6506	2.89058	4.44294	16.5549	28389	0.160146	0.234134	0.189326	0.276796	0.2151	2304	0.206899	0.249831	0.147883	0.178569	0.195795
acj6.d(modencode)	37.669	2.15267	21.5254	9.99941	25000	31.9712	2.20714	17.2767	7.82763	23738	29.5342	2.46548	17.3663	7.04378	21652	40.4166	1.91603	21.5529	11.2487	25088	14.6342	0.443533	6.15284	13.8723	19.2326	0.6331	7.49013	11.8309	14.8809	0.567589	5.82341	10.2599	6.0716	0.445922	2.86797	6.43155	9.02988	23753	0.388495	0.4955	0.510568	0.651198	0.51144	5848	0.465447	0.368188	0.189908	0.150225	0.293442
acj6.e(modencode)	33.2865	0.854133	16.102	18.8518	29148	25.4375	0.851233	12.5296	14.7194	28354	23.1536	1.40362	11.5179	8.20587	23153	21.6273	0.945933	12.0687	12.7585	26066	5.4027	0.517017	3.83516	7.41786	6.4687	0.84285	4.34366	5.15354	5.1572	0.6675	3.34324	5.0086	3.8675	0.6108	2.31344	3.78756	13.6339	27200	0.162309	0.233342	0.194334	0.279382	0.217342	2330	0.20274	0.238458	0.152039	0.178825	0.193016
Ack-RA(modencode)	1.9483	0.33075	2.10843	6.3747	20282	1.8144	0.44635	2.07707	4.65345	17800	2.257	0.5391	2.40193	4.45545	16382	2.7051	0.56615	3.02467	5.34252	17021	9.0477	0.039	5.69233	145.957	10.1851	0.03735	6.33307	169.56	8.6237	0.0186	5.56787	299.348	14.4987	0.04895	8.8425	180.644	5.20653	17360	4.64389	4.00873	5.22769	4.51267	4.59825	23916	4.75292	3.18794	7.99091	5.35976	5.32288
Acon-RB(modencode)	15.3808	1.37673	20.7882	15.0997	28062	13.0503	1.16233	17.6685	15.2009	28517	13.7837	1.26157	18.6726	14.8011	27687	16.3524	2.1415	23.6067	11.0235	24939	122.885	2.30367	175.296	76.0943	132.194	2.20653	188.833	85.5793	118.447	1.5823	170.221	107.578	87.1375	0.0713333	111.828	1567.68	14.0313	27371	7.98954	8.91528	8.59475	9.59062	8.77255	27866	9.07619	7.2434	6.67705	5.32873	7.08134
Acon-RC(modencode)	18.5189	1.39153	29.0923	20.9066	29538	15.36	1.17967	24.3618	20.6514	29724	16.1785	1.2484	25.2255	20.2063	29155	19.5527	2.1446	29.477	13.7448	26603	106.137	2.29597	160.431	69.8753	114.299	2.19913	172.291	78.3449	110.434	1.5916	163.685	102.843	79.4759	0.0730333	115.466	1581	18.8773	29003	5.73126	6.56035	6.172	7.06485	6.38211	26146	7.18973	5.64803	5.17421	4.0647	5.51917
Acon-RD(modencode)	16.1992	1.37673	20.8755	15.163	28099	13.7447	1.16233	17.7718	15.2898	28542	14.5172	1.26157	18.9286	15.0041	27761	17.2226	2.1415	23.7881	11.1081	24994	129.424	2.30367	175.852	76.3357	139.228	2.20653	189.157	85.7259	124.75	1.5823	170.98	108.058	91.7742	0.0713333	112.127	1571.87	14.1413	27434	7.98956	8.91525	8.59477	9.59058	8.77254	27865	9.07621	7.24338	6.67706	5.32871	7.08134
Acox57D-d-RA(modencode)	0.6524	0.208929	0.97935	4.68749	16536	0.3782	0.682986	0.645425	0.945005	3406	0.4785	0.518086	0.654687	1.26367	4366	0.684	0.412786	0.777963	1.88466	6192	10.5275	0.143114	8.69831	60.7788	10.9302	0	9.42464	9.42464	8.5354	0.0385571	8.17248	211.957	7.0219	0.0168857	6.37838	377.738	2.19521	7322	16.1366	22.001	16.7538	22.8426	19.4335	30407	22.5685	12.4787	18.5666	10.2659	15.9699
Acox57D-p-RA(modencode)	1.9117	1.06612	3.06204	2.87215	10724	1.4651	1.2342	2.3992	1.94393	7876	1.7021	0.5683	2.43749	4.28908	15884	1.685	0.816933	2.56299	3.13733	10486	3.5238	0.397117	5.15309	12.9763	3.2011	0.571567	4.57399	8.00254	4.427	0.27575	6.14704	22.2921	4.3731	0.2638	5.2848	20.0334	3.06062	10697	1.84328	2.07027	1.67448	1.88068	1.86718	16212	3.02164	2.6273	2.98485	2.59531	2.80727
Acox57D-p-SD03592(modencode)	1.9906	1.06612	3.10293	2.9105	10853	1.5255	1.2342	2.43359	1.97179	8007	1.7723	0.5683	2.48266	4.36857	16090	1.7545	0.816933	2.58854	3.16861	10577	3.6692	0.397117	5.39221	13.5784	3.3331	0.571567	4.76159	8.33076	4.6096	0.27575	6.42061	23.2842	4.5535	0.2638	5.58764	21.1814	3.10487	10885	1.84326	2.0703	1.67442	1.88066	1.86716	16211	3.0217	2.6273	2.98492	2.59533	2.80731
Acox57D-p.a(modencode)	2.2034	1.1065	3.06562	2.77056	10293	1.6601	1.2015	2.31186	1.92415	7781	1.9118	0.713243	2.45772	3.44585	13134	1.9424	0.7497	2.3829	3.17847	10620	4.092	0.371086	4.7454	12.7879	3.6666	0.548729	4.11406	7.49745	5.1408	0.265657	5.64842	21.2621	5.0562	0.277471	4.88665	17.6114	2.82976	9799	1.85713	2.14039	1.66406	1.91788	1.89487	16335	3.09668	2.64662	3.04572	2.60307	2.84802
Acp24A4-IP03784(modencode)	3.2419	2.15817	3.68363	1.70683	5931	1.2175	1.0666	1.2132	1.13745	4214	1.1059	0.5191	1.12385	2.165	8097	1.0969	0.647867	0.890525	1.37455	4372	0.3003	0.323	0.2074	0.642105	0.115	0	0.085775	0.085775	0.172	0.499167	0.5399	1.0816	0.2009	0.198533	0.49675	2.5021	1.59596	4998	0.0926309	0.271544	0.035473	0.103988	0.125909	1263	0.141273	0.156806	0.16501	0.183153	0.16156
Acp36DE-RA(modencode)	1.4066	33.3213	5.2111	0.156389	218	1.3958	46.3405	6.73615	0.145362	255	0.9666	25.8235	3.7782	0.146309	185	1.1062	27.4417	4.114	0.149918	190	0.0605	0	0.03305	0.03305	0.0773	0	0.2503	0.2503	0.0578	0	0.13525	0.13525	0.1688	0	0.36475	0.36475	0.149494	116	0.0430115	0.0625905	0.0549552	0.079971	0.0601321	439	0.0414099	0.0522509	0.120934	0.152594	0.0917974
Acp53C14c-RA(modencode)	5.2264	16.2691	8.71505	0.535681	1403	6.8534	16.7074	10.6713	0.638717	2045	8.4478	16.5469	12.95	0.782624	2340	8.3248	14.4808	11.7432	0.81095	2225	1.5037	0	1.40085	1.40085	1.7727	0.9933	1.4793	1.48928	0.4416	1.9797	0.4192	0.211749	0.5804	0	0.41775	0.41775	0.691993	1625	0.287712	0.177999	0.339182	0.209842	0.253684	2827	0.0644352	0.0530463	0.0846879	0.0697194	0.0679722
Acp53C14c.a(modencode)	6.2741	19.937	28.6097	1.435	4880	8.0511	24.7998	38.7671	1.5632	6165	8.5632	25.3121	30.2881	1.19659	4122	9.0282	22.7929	35.2414	1.54616	5034	1.648	1.49265	2.89173	1.93732	1.6838	1.06855	0.9728	0.910393	0.4195	1.2748	0.275733	0.216295	0.6432	0	1.09857	1.09857	1.43524	4345	0.262667	0.192451	0.268373	0.196632	0.230031	2489	0.0521047	0.0464655	0.0798897	0.0712434	0.0624258
Acp95EF-RA(modencode)	2.8146	1.7948	3.0804	1.71629	5977	3.8296	7.9277	5.09305	0.642437	2060	2.8509	7.0211	4.08815	0.582266	1493	1.6346	4.6083	2.41685	0.524456	1197	10.7327	10.4872	11.6294	1.10891	8.8993	5.4791	9.1822	1.67586	8.257	10.9206	9.2525	0.847252	7.9044	10.3656	8.18565	0.789694	0.866363	2282	3.81322	3.76467	3.16183	3.12158	3.46533	21734	2.1561	5.05139	2.06403	4.83568	3.5268
Acph-1-RA(modencode)	2.047	0.83884	1.98988	2.37218	8722	2.1505	0.9984	2.1829	2.1864	8925	1.9648	0.79458	2.49752	3.14319	11956	2.0926	1.31868	2.59712	1.96948	6508	13.3201	1.32292	10.2021	7.71184	12.3825	0.7549	10.2978	13.6412	15.1077	0.67168	12.123	18.0488	11.4432	0.16478	9.60178	58.2703	2.41781	8218	6.50713	6.77937	6.0491	6.30217	6.40944	26171	7.0252	7.21958	5.32118	5.46841	6.2586
Acph-1-RB(modencode)	1.9956	0.93265	2.38058	2.55249	9436	2.0773	1.152	2.53596	2.20135	8986	1.8979	0.993225	2.72724	2.74584	10491	2.0056	1.54915	2.88968	1.86533	6125	12.8665	1.65365	12.1369	7.33949	11.9608	0.943625	12.2151	12.9449	14.5932	0.8396	14.4113	17.1645	11.0535	0.205975	11.3707	55.2042	2.34126	7903	6.44743	6.77934	5.99359	6.30212	6.38062	26145	7.02508	7.27623	5.32109	5.51132	6.28343
Act42A-RA(modencode)	2.4312	1.2043	4.33315	3.59807	13200	1.6994	0.1994	2.33525	11.7114	26993	2.9884	0	4.9547	4.9547	17636	3.2261	0.8245	2.87105	3.48217	11616	26.6226	0.3838	14.5541	37.9209	24.0364	0.3676	13.3209	36.2376	30.9769	0.3663	16.9344	46.2311	39.1505	0	21.7508	21.7508	5.93658	19049	10.9504	8.90865	9.88664	8.04323	9.44723	28177	18.2281	9.60197	23.0378	12.1356	15.7509
Act57B-RA(modencode)	0.3345	0	0.2756	0.2756	505	0.6355	0	0.57455	0.57455	1777	0.4041	0	0.2278	0.2278	342	0.9262	0.0462	0.74565	16.1396	27688	7.275	0	4.23965	4.23965	9.7918	0	5.90135	5.90135	10.2071	0	5.8692	5.8692	8.4972	0.1439	4.90585	34.0921	4.30439	14876	21.7489	18.003	29.2729	24.2311	23.314	30789	16.0615	11.0204	13.3709	9.17426	12.4068
Act5C-RA(modencode)	167.443	1.8591	103.108	55.4612	31202	225.886	1.9795	138.291	69.8614	31335	105.246	2.8137	65.9468	23.4378	29737	157.559	2.0457	96.4439	47.1447	30954	162.398	0.529	99.0761	187.29	143.123	0.4053	87.2596	215.296	210.506	0.4376	128.397	293.411	176.639	0.2654	107.669	405.687	48.9763	31116	0.969872	1.54303	0.854757	1.35989	1.18189	11948	0.931916	1.33605	0.781985	1.1211	1.04276
Act5C-RB(modencode)	180.153	2.2518	102.178	45.3761	31062	243.296	1.6577	137.962	83.2251	31421	112.775	4.1598	64.0884	15.4066	27894	169.679	2.7838	96.6761	34.7281	30566	175.011	0.9967	99.5036	99.8331	154.27	0.4773	88.048	184.471	226.901	0.5708	129.096	226.166	190.396	0.3334	108.103	324.244	44.684	31022	0.971457	1.55187	0.856326	1.36795	1.1869	11973	0.932616	1.33724	0.782572	1.1221	1.04363
Act5C-RC(modencode)	120.425	1.8591	69.1081	37.1729	30825	161.528	1.9795	91.8327	46.3918	31087	83.888	2.8137	49.3096	17.5248	28491	127.429	2.0457	72.3811	35.3821	30591	365.517	0.529	206.311	390.002	351.255	0.4053	198.185	488.982	463.326	0.4376	261.479	597.53	373.808	0.2654	210.895	794.63	34.1179	30699	3.03523	4.3572	2.91681	4.18719	3.62411	22080	2.86841	3.63596	2.31421	2.93347	2.93801
Act5C.a(modencode)	141.676	1.8591	82.9325	44.609	31049	190.121	1.9795	110.446	55.7951	31219	98.6955	2.8137	58.9113	20.9373	29319	149.995	2.0457	87.067	42.561	30858	430.111	0.529	248.397	469.559	413.051	0.4053	238.47	588.38	544.97	0.4376	314.695	719.14	439.251	0.2654	253.583	955.473	40.9756	30947	3.03588	4.35796	2.91546	4.1851	3.6236	22079	2.86643	3.63325	2.31037	2.92843	2.93462
Act5C.b(modencode)	149.503	2.2518	82.0024	36.4164	30804	200.816	1.6577	110.118	66.4282	31313	103.828	4.1598	57.0529	13.7153	27270	158.428	2.7838	87.2992	31.3597	30377	454.583	0.9967	248.824	249.648	436.577	0.4773	239.259	501.276	576.01	0.5708	315.394	552.548	464.269	0.3334	254.016	761.896	36.9799	30806	3.04062	4.37823	2.92018	4.20481	3.63596	22101	2.86834	3.63578	2.31191	2.93047	2.93662
Act5C.c(modencode)	125.993	2.2518	68.1779	30.2771	30464	169.158	1.6577	91.5042	55.1995	31217	87.4975	4.1598	47.4512	11.4071	25933	133.444	2.7838	72.6132	26.0842	29929	383.016	0.9967	206.738	207.423	368.092	0.4773	198.973	416.872	485.535	0.5708	262.178	459.317	391.726	0.3334	211.328	633.859	30.742	30481	3.03997	4.37745	2.92152	4.20689	3.63645	22102	2.87031	3.63849	2.31575	2.93551	2.94001
Act5C.e(modencode)	131.434	1.8591	76.1944	40.9846	30944	176.409	1.9795	101.413	51.2318	31172	91.5686	2.8137	54.2368	19.276	28950	139.183	2.0457	79.9451	39.0796	30761	399.202	0.529	228.011	431.022	383.324	0.4053	218.867	540.012	505.788	0.4376	288.852	660.083	407.711	0.2654	232.776	877.078	37.643	30842	3.03728	4.3596	2.91648	4.1862	3.62489	22082	2.86712	3.63399	2.31116	2.92932	2.9354
Act5C.f(modencode)	138.125	2.2518	75.2643	33.4241	30671	185.567	1.6577	101.085	60.979	31269	95.9345	4.1598	52.3783	12.5916	26710	146.403	2.7838	80.1773	28.8014	30163	420.181	0.9967	228.438	229.195	403.491	0.4773	219.655	460.204	532.397	0.5708	289.551	507.273	429.161	0.3334	233.21	699.49	33.949	30688	3.04203	4.37987	2.9212	4.2059	3.63725	22104	2.86903	3.63652	2.3127	2.93136	2.9374
Act79B-RA(modencode)	0.8301	0	0.726967	0.726967	2164	0.4342	0.08485	0.3576	4.2145	16484	2.2218	0.0501	1.97073	39.336	30851	0.9535	0	0.8957	0.8957	2535	13.3328	0.63375	11.3056	17.8393	14.8714	0.391	12.8321	32.8188	11.2315	0.60495	9.66683	15.9796	9.3748	0.5983	7.7184	12.9006	11.2933	25790	16.0617	6.0009	17.9152	6.6934	11.6678	28997	25.8671	11.7792	21.591	9.83199	17.2673
Act87E-RA(modencode)	0.1175	0	0.06205	0.06205	66	0.3732	0.0568	0.34205	6.02201	21003	0.2491	0	0.1315	0.1315	150	0.5366	0	0.28325	0.28325	452	2.5605	0.2189	1.35165	6.17474	3.1703	0	1.6736	1.6736	2.4143	0	1.27445	1.27445	1.9325	0	1.02015	1.02015	1.6247	5110	21.7915	10.279	26.9813	12.727	17.9447	30254	6.46919	4.49925	5.17819	3.60138	4.937
Act87E-RE12057(modencode)	0.1262	0.1733	0.0496333	0.286401	529	0.4809	0.6026	0.534267	0.886603	3126	0.321	0.5085	0.335033	0.658866	1819	0.6915	0.89005	0.518433	0.582477	1404	3.219	0.66185	1.3689	2.06829	4.0083	0.5291	1.5765	2.97959	3.0727	0	1.20853	1.20853	2.4903	0	0.979433	0.979433	0.603587	1298	25.5071	10.028	31.7615	12.4869	19.9459	30474	6.38948	4.44353	5.17842	3.6013	4.90318
Act87E.a(modencode)	0.142	0	0.07425	0.07425	77	0.4509	0.0559	0.44815	8.01699	23975	0.3009	0	0.1574	0.1574	209	0.6482	0	0.33905	0.33905	595	3.0554	0.2153	1.5981	7.42267	3.7938	0	1.98425	1.98425	2.8805	0	1.5066	1.5066	2.3345	0	1.22105	1.22105	2.14692	7121	21.5169	10.1542	26.7169	12.6082	17.749	30242	6.38833	4.44384	5.17742	3.60151	4.90278
Act87E.b(modencode)	0.1412	0	0.0738	0.0738	76	0.4483	0	0.4468	0.4468	1227	0.2992	0	0.15645	0.15645	208	0.6445	0	0.33705	0.33705	587	3.038	0.1637	1.58855	9.70403	3.7721	0	1.9724	1.9724	2.8641	0	1.4976	1.4976	2.3212	0	1.21375	1.21375	0.253525	294	21.5156	10.1537	26.7146	12.6073	17.7478	30241	6.3888	4.44391	5.17778	3.60155	4.90301
Actbeta-RA(modencode)	27.1979	14.5575	34.2936	2.35573	8649	23.7933	19.7182	29.4738	1.49475	5838	25.9775	15.3293	33.3441	2.17519	8148	21.0262	14.4637	25.6588	1.77402	5796	34.0594	18.2731	41.1732	2.25322	31.2854	13.6144	39.1686	2.87701	25.8435	12.4404	31.6876	2.54715	30.8488	13.4992	38.4033	2.84486	1.94992	6376	1.25228	1.31111	1.15029	1.20433	1.2295	12261	1.08617	1.22911	1.29653	1.46716	1.26974
Actbeta.a(modencode)	25.7168	14.5575	34.2205	2.3507	8621	22.4976	19.7182	29.3376	1.48784	5811	24.5628	15.3293	33.1296	2.16119	8086	19.8812	14.4637	25.5493	1.76645	5768	32.2046	18.2731	41.1732	2.25322	29.5817	13.6144	39.1686	2.87701	24.4361	12.4404	31.6876	2.54715	29.1689	13.4992	38.4033	2.84486	1.94155	6348	1.25228	1.31111	1.15029	1.20433	1.2295	12262	1.08616	1.22911	1.29653	1.46716	1.26974
Actn-RA(modencode)	3.8284	1.01657	4.57597	4.5014	15970	4.2139	1.42948	6.76283	4.73098	18018	5.1204	1.24862	7.21158	5.77563	19437	7.8081	1.95136	12.1793	6.24144	18895	8.4375	1.13904	4.43258	3.89149	10.3352	1.17646	5.46333	4.64389	11.6469	0.798389	6.31753	7.91285	8.8667	0.418156	4.54629	10.8722	5.31236	17636	2.20392	1.64782	2.69961	2.01844	2.14245	17505	2.76392	1.49164	2.10416	1.13558	1.87382
Actn-RB(modencode)	3.1788	1.18717	4.67151	3.93501	14280	2.8805	1.69954	5.5799	3.28317	13445	3.8254	1.49829	6.78808	4.53055	16594	6.3775	2.77061	13.1301	4.73905	15405	7.5162	1.12309	4.34957	3.87286	9.5151	1.16132	5.65518	4.8696	10.4714	0.752967	6.22299	8.26463	7.3865	0.415589	4.14385	9.97103	4.12195	14320	2.36448	1.96481	2.9933	2.48735	2.45248	18673	3.63527	1.64193	2.56431	1.15821	2.24993
Actn-RC(modencode)	3.1396	1.17293	3.78699	3.22865	11986	3.0989	1.64492	4.54945	2.76575	11426	3.8236	1.48353	5.57593	3.75855	14256	6.3036	2.63298	10.0076	3.80086	12617	7.1901	1.12377	4.32974	3.85288	9.1023	1.15543	5.53618	4.79143	10.0171	0.7544	6.15183	8.1546	7.066	0.415811	4.13141	9.93579	3.38845	11895	2.29013	1.88045	2.89919	2.38056	2.36258	18329	3.23247	1.58911	2.28016	1.12095	2.05567
Actn.a(modencode)	3.0028	1.00469	4.44486	4.42411	15763	2.9257	1.56074	8.32654	5.33499	19499	3.8511	1.28612	8.97678	6.97974	21562	6.1714	1.93518	13.289	6.86708	19988	7.5998	1.02237	5.87858	5.74996	9.5474	1.34361	6.77191	5.04009	10.5892	0.83452	7.43262	8.90646	7.4361	0.44948	4.57359	10.1753	5.90148	18976	2.5309	1.97341	3.1795	2.47914	2.54074	18963	3.61937	1.71585	2.54165	1.20493	2.27045
Actn.b(modencode)	3.0235	1.15823	4.71934	4.07461	14710	2.7536	1.8038	7.80696	4.32806	16871	3.7596	1.51082	9.01513	5.96704	19828	6.4204	2.67251	14.732	5.51244	17391	7.5667	1.00801	5.75362	5.7079	9.5791	1.32999	6.83175	5.1367	10.5576	0.79364	7.37297	9.29007	7.4361	0.44717	4.52134	10.111	4.97054	16783	2.50263	2.01263	3.16822	2.5479	2.55785	19004	3.83411	1.64438	2.7005	1.1582	2.3343
Actn.c(modencode)	3.2227	0.720222	3.35108	4.65284	16441	3.2534	1.34748	5.13604	3.8116	15220	4.1199	1.09373	5.32846	4.87181	17441	5.5164	1.79691	8.13432	4.52683	14819	8.9957	0.5605	4.35893	7.77686	10.9957	0.573633	5.5694	9.70899	12.4477	0.277622	6.41729	23.1152	9.4605	0.218367	4.56689	20.9139	4.46577	15399	2.79136	2.18348	3.41195	2.66892	2.76393	19744	3.82606	2.25649	2.90788	1.71498	2.67635
Actn.d(modencode)	2.7228	0.890822	3.50322	3.93257	14275	2.416	1.61754	4.28398	2.64845	10961	3.0221	1.3434	4.89747	3.64558	13855	4.337	2.61617	9.10547	3.48046	11610	8.0409	0.544544	4.18874	7.69219	10.0438	0.5585	5.5588	9.95309	11.3405	0.2322	6.266	26.9854	8.2657	0.2158	4.2785	19.8262	3.42676	12029	2.95317	2.6607	3.68878	3.32345	3.15652	20925	4.69392	2.61483	3.42123	1.90586	3.15896
Actn.e(modencode)	3.8859	1.18717	4.901	4.12832	14876	3.8847	1.69954	6.03319	3.54989	14377	5.1534	1.49829	7.36224	4.91377	17547	8.0289	2.77061	13.9584	5.03801	16228	9.101	1.12309	4.48188	3.99067	11.8629	1.16132	6.0727	5.22913	12.3594	0.752967	6.43395	8.5448	9.2594	0.415589	4.54485	10.9359	4.40749	15191	2.34206	1.76602	3.05281	2.30196	2.36571	18360	3.18156	1.53936	2.38356	1.15326	2.06443
Actn.f(modencode)	17.3021	0.720222	6.54587	9.08868	24094	17.6538	1.34748	8.56437	6.35585	21568	13.5591	1.09373	7.47888	6.83794	21371	18.434	1.79691	11.0579	6.15386	18716	50.4012	0.5605	13.4284	23.9579	50.3148	0.573633	13.97	24.3535	59.5079	0.277622	16.798	60.5065	41.6361	0.218367	11.4811	52.5773	7.10908	21253	2.91301	3.71715	2.90802	3.71078	3.31224	21380	3.37083	3.22816	2.35848	2.25866	2.80403
Actn.g(modencode)	16.8607	0.890822	6.64596	7.46048	22010	17.0682	1.61754	7.72629	4.77655	18130	13.1207	1.3434	7.18179	5.34598	18530	18.1799	2.61617	12.4584	4.7621	15468	49.2052	0.544544	12.7265	23.3709	49.0872	0.5585	13.4382	24.0612	57.922	0.2322	15.9554	68.7139	40.4797	0.2158	10.8863	50.4461	5.58628	18327	2.91834	3.7502	2.91134	3.7412	3.33027	21424	3.39356	3.18605	2.37164	2.22662	2.79447
Actn.h(modencode)	16.6683	1.01657	7.54033	7.41745	21945	17.1507	1.42948	9.75052	6.82104	22354	13.5041	1.24862	9.18239	7.35402	22066	19.1606	1.95136	15.2445	7.81225	21470	47.1488	1.13904	12.8481	11.2797	47.0103	1.17646	13.2267	11.2428	55.4787	0.798389	15.8409	19.8411	38.7681	0.418156	10.8613	25.9743	7.35119	21644	2.82865	3.49144	2.82034	3.48119	3.15541	20923	3.23478	2.89546	2.26044	2.02332	2.6035
Actn.i(modencode)	14.1193	0.890822	6.95295	7.80509	22507	13.7081	1.61754	7.74282	4.78677	18156	10.8016	1.3434	7.07304	5.26503	18353	15.3911	2.61617	12.7459	4.87196	15782	45.523	0.544544	15.0478	27.6338	46.1472	0.5585	15.766	28.2291	53.6629	0.2322	18.5123	79.7257	37.4158	0.2158	12.6764	58.7413	5.68221	18537	3.22417	4.21447	3.26838	4.27226	3.74482	22343	3.91469	3.48662	2.72947	2.431	3.14044
Actr13E.a(modencode)	4.094	6.7442	4.2798	0.63459	1797	4.0505	5.5854	3.85405	0.690022	2253	5.5085	6.5956	5.35175	0.811412	2461	8.7478	16.739	8.2816	0.494749	1097	23.7754	44.0639	29.0652	0.659615	24.912	70.0009	30.2191	0.431696	23.1963	41.0352	28.4467	0.693226	26.7687	53.9302	32.5445	0.603456	0.657693	1483	5.80738	4.31613	6.085	4.52247	5.18274	24762	5.72677	2.65167	6.60874	3.06005	4.51181
Acyp2-RA(modencode)	13.6922	4.363	43.2404	9.91071	24926	11.9581	4.028	39.8177	9.88523	25798	25.3688	8.88487	78.5924	8.84565	23861	14.9996	4.50367	54.2475	12.0452	25625	16.8206	3.00743	31.1658	10.3629	12.6916	1.92223	34.4851	17.9401	13.4053	1.24937	24.8135	19.8609	19.1772	3.35677	51.3739	15.3046	10.1717	24872	1.22848	0.663043	0.926922	0.500284	0.829682	9056	1.12102	0.89371	1.6037	1.27851	1.22424
Ada1-1-RA(modencode)	1.6289	0	2.2024	2.2024	8019	1.2647	2.88	1.832	0.636111	2033	1.6594	0.5668	2.3352	4.11997	15401	1.6555	0.496	2.18585	4.40696	14467	13.3038	10.1595	20.9181	2.05896	12.4322	13.2699	21.5129	1.62118	12.2861	7.0529	21.8892	3.10357	16.8706	15.4487	34.3936	2.22631	2.84136	9852	8.16735	8.01724	7.63227	7.49199	7.82721	27323	9.71464	7.42138	13.3396	10.1906	10.1666
Ada1-2-RA(modencode)	1.8019	0.5795	1.7564	3.03089	11258	1.5486	2.4	1.70455	0.710229	2332	2.0282	1.1336	2.2263	1.96392	7251	1.9786	0.992	2.23305	2.25106	7460	13.8158	10.1595	21.5629	2.12244	13.9599	13.2699	24.9276	1.87851	13.0327	7.0529	22.7214	3.22156	16.2672	15.4487	32.2491	2.0875	1.98902	6535	7.66735	6.81185	7.74732	6.8829	7.27736	26948	8.41579	6.58683	10.5045	8.22157	8.43216
Ada2b-RA(modencode)	6.2284	1.1112	6.97813	6.27981	20103	6.1845	1.24243	5.45223	4.38834	17041	6.8406	1.0685	7.50478	7.02365	21629	6.6841	1.19277	8.29528	6.95465	20159	21.1757	0.693033	22.3075	32.1882	21.6269	1.02607	25.4225	24.7766	23.5614	0.786933	26.128	33.2023	18.6444	0.465167	13.0871	28.1342	6.16161	19542	3.39986	3.09559	3.4723	3.16155	3.28233	21289	3.80975	3.52499	3.0147	2.78937	3.2847
Ada2b-RB(modencode)	6.3569	1.60533	8.51378	5.30343	18110	6.2728	1.52267	6.41415	4.21245	16479	6.8947	1.56733	9.90132	6.31731	20497	6.8441	1.82427	10.5529	5.78474	17931	21.7689	2.55127	29.3217	11.493	22.2963	3.59807	36.2377	10.0714	24.0198	2.53973	32.5828	12.8292	19.2426	0.6837	13.6779	20.0058	5.40448	17881	3.42445	3.15734	3.50742	3.23383	3.33076	21431	3.8292	3.50956	3.06763	2.81156	3.30449
Adam-RA(modencode)	20.269	2.2553	34.0551	15.1	28063	13.4729	1.61844	23.5781	14.5684	28282	18.8116	1.85716	26.2464	14.1326	27439	13.6736	3.13796	27.3451	8.71428	22772	74.4365	1.59166	87.3773	54.8969	68.2656	1.87148	82.5465	44.1076	81.7737	1.39402	102.472	73.5086	113.668	1.4401	134.369	93.3053	13.1288	26954	3.67243	3.95695	3.36798	3.62891	3.65657	22137	6.0695	5.98041	8.43676	8.31292	7.1999
Adar-RA(modencode)	27.4471	12.4358	66.6196	5.35707	18233	28.2484	14.2747	69.6095	4.87642	18387	21.6821	12.2115	53.2394	4.3598	16056	30.4122	14.4668	72.4118	5.00538	16147	5.0107	0.632036	7.4557	11.7963	4.7792	0.6414	7.1668	11.1737	6.2017	0.577673	8.27309	14.3214	6.3748	0.704055	8.01145	11.379	4.89966	16600	0.182558	0.231098	0.174124	0.220421	0.202051	2147	0.219542	0.203921	0.225669	0.209613	0.214686
Adar-RB(modencode)	28.4297	11.9622	56.319	4.70807	16605	28.9413	13.3256	57.2919	4.29938	16767	22.495	11.3976	44.5594	3.90953	14748	32.0444	12.9575	60.5434	4.67246	15224	5.2958	0.6493	8.11722	12.5015	5.0283	0.65279	7.66316	11.7391	6.6224	0.58219	9.02947	15.5095	6.7307	0.72327	8.60972	11.9039	4.39736	15160	0.186277	0.235421	0.176868	0.22353	0.205524	2200	0.228822	0.206663	0.232564	0.210043	0.219523
Adar-RC(modencode)	23.2058	12.8018	67.4566	5.26933	18025	24.9563	14.7496	72.3777	4.90709	18468	18.4314	12.4749	53.8258	4.31474	15948	25.5016	15.2216	74.3026	4.88139	15809	4.312	0.48177	6.82769	14.1721	4.0981	0.61388	6.82055	11.1106	5.093	0.55113	8.1673	14.8192	5.3182	0.64518	7.97125	12.3551	4.84313	16463	0.185816	0.233949	0.176598	0.222343	0.204676	2181	0.204077	0.199713	0.2131	0.208544	0.206358
Adar.a(modencode)	28.4766	12.3824	57.8074	4.66851	16478	31.2268	14.2737	61.7026	4.32283	16858	23.0869	12.1734	46.8777	3.85084	14562	32.8918	14.3837	63.8968	4.44232	14559	4.7938	0.632036	7.3096	11.5652	4.6306	0.638791	6.98093	10.9283	6.0301	0.575236	8.30414	14.4361	6.1327	0.703909	7.77003	11.0384	4.32112	14921	0.168342	0.207642	0.162611	0.200573	0.184792	1923	0.193107	0.183331	0.196392	0.186451	0.18982
Adar.b(modencode)	28.0512	11.796	55.9296	4.7414	16696	29.4221	13.1205	57.4245	4.3767	17006	21.6162	11.2303	43.8892	3.90809	14744	30.9323	12.7454	59.5822	4.67481	15232	5.1446	0.64685	8.16931	12.6294	4.9482	0.65173	7.76322	11.9117	6.3575	0.58113	9.06198	15.5937	6.5164	0.72237	8.64259	11.9642	4.42525	15253	0.1834	0.237997	0.176399	0.228912	0.206677	2218	0.216079	0.205529	0.22148	0.210667	0.213439
Adar.c(modencode)	30.3607	15.5987	79.529	5.09845	17618	32.3409	17.9233	84.0329	4.68848	17903	25.5827	16.0091	65.3671	4.08313	15285	34.6505	18.5948	87.3939	4.6999	15298	5.9224	0.2797	6.09801	21.802	5.5905	0.536614	6.26729	11.6793	6.7729	0.303529	6.16922	20.325	6.006	0.464271	6.3548	13.6877	4.64249	15916	0.195068	0.2315	0.184136	0.218527	0.207308	2225	0.209422	0.195463	0.185709	0.173331	0.190981
Adar.d(modencode)	22.2446	12.4358	65.6186	5.27657	18042	23.9937	14.2747	68.9456	4.8299	18277	18.2832	12.2115	53.315	4.36598	16078	22.8879	14.4668	71.9952	4.97658	16078	5.4322	0.632036	7.49877	11.8645	4.9134	0.6414	7.16857	11.1764	6.4534	0.577673	8.26141	14.3012	6.8092	0.704055	7.89793	11.2178	4.86226	16503	0.244203	0.297114	0.220881	0.268739	0.257734	2871	0.268962	0.281957	0.283791	0.297502	0.283053
Adar.e(modencode)	26.0568	11.796	54.9973	4.66236	16463	27.4307	13.1205	56.2852	4.28987	16731	20.7609	11.2303	43.9674	3.91505	14763	27.8391	12.7454	58.9762	4.62726	15107	5.8018	0.64685	8.35273	12.9129	5.5398	0.65173	7.9133	12.142	6.8055	0.58113	9.15832	15.7595	6.6472	0.72237	8.54621	11.8308	4.37364	15076	0.22266	0.279458	0.212605	0.266838	0.24539	2733	0.248098	0.244458	0.242327	0.238772	0.243414
Adar.f(modencode)	26.6268	12.4358	66.3058	5.33183	18170	28.453	14.2747	69.7446	4.88588	18403	21.4618	12.2115	53.6181	4.3908	16172	28.5372	14.4668	72.4125	5.00543	16148	5.7552	0.632036	7.67886	12.1494	5.5126	0.6414	7.39307	11.5265	6.8233	0.577673	8.43991	14.6102	6.6834	0.704055	7.98685	11.3441	4.90348	16609	0.216143	0.26816	0.207032	0.256856	0.237048	2599	0.23981	0.239102	0.234893	0.2342	0.237001
Adar.g(modencode)	25.3623	11.796	54.8122	4.64667	16425	26.704	13.1205	56.0712	4.27356	16681	20.2661	11.2303	43.8709	3.90646	14740	27.0855	12.7454	58.8652	4.61856	15080	5.6328	0.64685	8.27988	12.8003	5.3785	0.65173	7.84353	12.0349	6.6034	0.58113	9.0793	15.6235	6.4481	0.72237	8.46865	11.7234	4.36131	15048	0.222093	0.277942	0.212067	0.265394	0.244374	2720	0.247281	0.243798	0.241466	0.238065	0.242652
Adar.h(modencode)	25.4895	12.4358	66.0093	5.30798	18117	27.1852	14.2747	69.3827	4.86052	18349	20.572	12.2115	53.4406	4.37627	16123	27.2432	14.4668	72.214	4.9917	16117	5.5665	0.632036	7.58989	12.0086	5.3319	0.6414	7.30785	11.3936	6.5257	0.577673	8.32269	14.4073	6.3722	0.704055	7.86592	11.1723	4.88412	16558	0.218384	0.270586	0.20918	0.259182	0.239333	2641	0.240046	0.239535	0.2344	0.233901	0.23697
Adar.i(modencode)	22.1195	11.796	54.386	4.61054	16316	23.6022	13.1205	55.5944	4.23721	16560	18.032	11.2303	43.7339	3.89426	14694	22.7299	12.7454	58.6266	4.59984	15025	5.481	0.64685	8.18047	12.6466	4.9448	0.65173	7.69158	11.8018	6.5113	0.58113	9.01245	15.5085	6.8704	0.72237	8.50357	11.7718	4.33546	14969	0.24779	0.30396	0.223549	0.274224	0.262381	2927	0.275877	0.286464	0.291092	0.302263	0.288924
Adar.j(modencode)	27.6663	12.3824	57.3275	4.62975	16380	30.4463	14.2737	61.1694	4.28548	16714	22.8313	12.1734	47.1328	3.87179	14625	30.9171	14.3837	63.6158	4.42278	14506	5.5586	0.632036	7.57219	11.9806	5.3416	0.638791	7.22034	11.3031	6.5544	0.575236	8.45083	14.691	6.639	0.703909	7.84509	11.145	4.30245	14871	0.200916	0.243464	0.193072	0.23396	0.217853	2339	0.215277	0.211999	0.218056	0.214736	0.215017
Adar.k(modencode)	25.3237	12.4358	66.2709	5.32902	18165	29.7832	14.2747	69.9175	4.89799	18437	20.7389	12.2115	53.8831	4.4125	16250	26.4677	14.4668	72.9451	5.04224	16244	29.555	0.632036	10.5803	16.7401	29.5627	0.6414	10.3337	16.1111	29.6181	0.577673	11.2254	19.432	41.274	0.704055	12.2923	17.4592	4.92044	16643	1.16709	1.4251	1.16739	1.42547	1.29626	12780	0.994457	1.11903	1.38581	1.55941	1.26468
Adar.l(modencode)	25.2485	11.796	55.0961	4.67073	16490	29.5471	13.1205	56.6528	4.31788	16832	20.5793	11.2303	44.3525	3.94934	14876	26.3734	12.7454	59.6614	4.68103	15249	29.7163	0.64685	11.5395	17.8396	29.7156	0.65173	11.1418	17.0957	29.7797	0.58113	12.2432	21.068	41.4991	0.72237	13.2936	18.4028	4.40475	15184	1.17695	1.44399	1.17693	1.44396	1.31046	12885	1.00787	1.12916	1.40451	1.57352	1.27876
adat-RA(modencode)	8.5978	0.65075	6.21593	9.55195	24569	5.8592	0.26945	4.32163	16.0387	28746	10.4023	0.3182	7.42983	23.3496	29727	8.1468	0.55695	5.68453	10.2065	24346	180.482	12.8779	123.711	9.6065	178.292	10.2942	122.363	11.8865	132.259	6.15525	90.8068	14.7527	174.303	10.3366	119.409	11.552	14.7867	27756	20.9916	17.3502	20.7369	17.1396	19.0546	30373	22.5728	16.2344	29.7486	21.3953	22.4878
ade2-RA(modencode)	4.3018	0.459867	4.9671	10.8012	25692	3.0791	0.5155	3.53503	6.85747	22409	2.6115	0	2.92923	2.92923	11194	4.4018	0.254467	5.06715	19.9128	28890	7.8539	0.0536667	9.54395	177.838	9.9475	0.0514	11.8802	231.131	8.1761	0	9.5843	9.5843	10.5623	0.0898	12.9458	144.163	10.1252	24831	1.82572	3.00743	2.3124	3.80911	2.73867	19670	2.65535	1.85744	3.43032	2.39954	2.58567
ade2-RB(modencode)	4.2958	0.455233	4.9671	10.9111	25793	3.0748	0.513567	3.53143	6.87627	22439	2.6079	0	2.92923	2.92923	11195	4.3957	0.248533	5.0634	20.3731	28996	7.843	0.05	9.54395	190.879	9.9337	0.0479	11.8802	248.02	8.1648	0	9.5843	9.5843	10.5477	0.125467	12.94	103.135	10.2724	24961	1.82574	3.0074	2.31242	3.80908	2.73866	19669	2.65539	1.85745	3.43037	2.39955	2.58569
ade2-RC(modencode)	4.2777	0.58875	6.6146	11.235	26050	3.0487	0.7314	4.60423	6.2951	21446	2.5917	0	3.8917	3.8917	14687	4.3612	0.25195	6.63783	26.3458	29951	7.808	0	12.7329	12.7329	9.8721	0	15.8343	15.8343	8.1141	0	12.7751	12.7751	10.505	0	17.1309	17.1309	11.9419	26286	1.82528	3.01269	2.30781	3.80912	2.73873	19671	2.6615	1.86052	3.44573	2.40874	2.59412
ade3-RA(modencode)	2.1805	0.854133	2.14894	2.51593	9264	1.3963	1.14288	1.50471	1.31659	5022	0.8878	0.458217	0.879114	1.91856	7056	2.1645	1.5663	2.29027	1.46222	4710	5.1023	1.20582	3.93411	3.26261	5.6172	0.81115	3.65423	4.505	8.1503	1.26728	5.62443	4.43818	6.7412	1.43853	5.62246	3.90846	1.80333	5794	2.33997	5.74713	2.57611	6.3271	4.24758	23341	5.83707	3.76544	4.8279	3.11444	4.38621
ade3-RB(modencode)	1.7155	0.8881	2.25455	2.53862	9372	1.248	1.78307	1.67443	0.93907	3373	0.7481	0.522133	0.8885	1.70167	6176	1.9047	2.1319	2.53725	1.19014	3730	3.1771	1.11253	3.35157	3.01256	2.5478	0.377967	2.50535	6.62849	4.0554	1.39783	4.27705	3.05977	4.5728	0.3419	4.95865	14.5032	1.59238	4979	1.852	4.24689	1.48516	3.40569	2.74744	19697	3.24952	2.12915	3.6641	2.4008	2.86089
ade3.a(modencode)	2.1147	0.854133	2.03737	2.38531	8767	1.3556	1.14288	1.42444	1.24636	4685	0.8808	0.458217	0.840743	1.83482	6712	2.1182	1.5663	2.19904	1.40397	4496	4.93	1.20582	3.92011	3.251	5.4275	0.81115	3.64529	4.49397	7.8749	1.26728	5.5977	4.41709	6.5135	1.43853	5.60294	3.8949	1.71761	5464	2.3313	5.59718	2.56656	6.16201	4.16426	23197	5.80916	3.71773	4.80488	3.07502	4.3517
ade5-RA(modencode)	27.4026	9.89958	24.2161	2.44618	8996	22.7519	8.67465	21.0916	2.4314	9954	22.3236	6.9671	19.7112	2.82919	10811	37.2856	8.52245	34.5704	4.05639	13460	28.4183	1.8564	15.7119	8.46364	23.7945	1.13682	12.3956	10.9037	49.2778	1.77963	28.1557	15.8211	43.9869	2.382	23.6646	9.93476	2.94079	10240	1.03707	1.27302	0.86833	1.06589	1.06108	11053	2.16588	1.32163	1.93333	1.17973	1.65014
ade5.a(modencode)	28.3823	10.0596	25.5731	2.54215	9389	23.2709	8.94495	21.9673	2.45583	10051	22.7117	7.23787	20.455	2.8261	10804	39.5899	9.16725	37.5347	4.09443	13580	30.7445	2.01505	16.8815	8.37769	25.6989	1.165	13.3407	11.4512	53.2616	1.9978	30.0259	15.0295	47.4717	2.54617	25.2127	9.90218	2.97963	10386	1.08323	1.35369	0.905455	1.13153	1.11847	11497	2.28876	1.34533	2.03996	1.19909	1.71829
Adf1-RA(modencode)	2.3728	3.82127	4.18337	1.09476	3553	1.6796	2.50763	2.31345	0.922563	3298	2.38	4.6374	4.40595	0.950091	3032	2.6383	4.6865	4.8558	1.03613	3091	31.5426	3.13443	20.0193	6.3869	33.9276	2.71637	20.7296	7.63138	29.677	3.3149	19.9199	6.0092	38.5433	2.1928	21.0978	9.62139	1.00089	2772	13.2934	13.2532	14.2986	14.2553	13.7751	29564	17.6691	11.2485	22.9479	14.6091	16.6187
Adf1-RB(modencode)	2.2509	2.7813	2.6426	0.950131	2986	1.5665	1.89965	1.5481	0.81494	2813	2.2198	2.55905	2.43423	0.951225	3043	2.5254	1.85895	2.95273	1.58839	5169	29.7208	0.44755	24.4884	54.7166	31.9037	0.4287	25.8425	60.281	27.9671	0.48415	24.4452	50.491	35.9741	0.48035	25.2693	52.6061	1.07617	3067	13.204	13.389	14.1738	14.3723	13.7848	29566	17.8532	11.0743	22.9646	14.2449	16.5343
Adf1-RC(modencode)	2.3573	2.88457	4.11717	1.42731	4849	1.6686	1.86377	2.2792	1.2229	4593	2.3645	3.62057	4.30478	1.18898	4082	2.6211	3.00297	4.81273	1.60266	5218	31.337	2.76127	19.9929	7.24049	33.768	2.95943	20.8265	7.03732	29.5449	3.30067	19.9976	6.05864	38.2921	1.4188	21.1221	14.8873	1.36046	4066	13.2936	13.2531	14.3249	14.2812	13.7882	29568	17.7064	11.2719	22.9486	14.6092	16.634
Adf1.a(modencode)	2.6756	4.10227	5.00155	1.21922	4061	1.875	2.43007	2.61413	1.07574	3967	2.5943	4.5229	5.2575	1.16242	3959	2.9162	4.42593	5.72203	1.29284	4088	35.4952	3.09713	21.8787	7.06417	38.1877	3.18103	22.7945	7.16574	33.4992	3.10117	22.1484	7.14194	43.3098	2.5673	23.0673	8.98505	1.18755	3453	13.2663	13.682	14.2726	14.7198	13.9852	29605	17.8662	11.4873	23.0986	14.8515	16.8259
Adf1.b(modencode)	2.6956	4.02457	5.1193	1.27201	4259	1.889	2.3558	2.67508	1.13553	4205	2.6136	4.3431	5.43745	1.25197	4317	2.938	4.33513	5.8291	1.34462	4271	35.7598	3.0233	21.9256	7.2522	38.402	2.99623	22.6765	7.56833	33.6788	3.1239	22.0644	7.06309	43.6326	2.42387	23.0477	9.50866	1.25103	3694	13.266	13.6822	14.2462	14.6931	13.9719	29603	17.8289	11.4632	23.0983	14.8511	16.8104
Adf1.c(modencode)	2.1534	3.5823	1.8608	0.519443	1332	1.6719	2.5383	1.18727	0.467741	1325	1.6848	3.38165	1.1964	0.353792	652	1.82	2.5166	1.4799	0.588055	1420	40.665	0.5322	24.4441	45.9303	43.8813	0.4098	26.0434	63.5514	38.0796	0.49805	24.1457	48.4805	50.01	0.48	26.3862	54.9712	0.482258	854	18.8841	24.1364	20.3777	26.0454	22.3609	30712	22.7762	20.9229	29.9121	27.478	25.2723
Adgf-A-RA(modencode)	0.2857	0.335967	0.538775	1.60366	5521	0.0828	0.017	0.03945	2.32059	9481	0.3353	0.0263333	0.501725	19.0528	28910	0.11	0.0142667	0.22785	15.9708	27615	0.9563	0.0224667	0.76065	33.8568	0.9596	0.0137	0.465975	34.0128	1.1736	0.3751	0.6477	1.72674	1.5996	0.131067	1.00747	7.68674	9.73697	24501	3.34722	2.85207	3.35877	2.86191	3.10499	20791	14.1739	10.6691	19.3188	14.5418	14.6759
Adgf-A-RB(modencode)	0.2862	0.335967	0.538925	1.6041	5523	0.0829	0.0169667	0.03945	2.32515	9500	0.3358	0.0275667	0.50175	18.2013	28692	0.1102	0.0153667	0.227875	14.8292	27129	0.9578	0.0224667	0.7607	33.859	0.9611	0.0137	0.4661	34.0219	1.1754	0.3751	0.648025	1.72761	1.602	0.131067	1.00762	7.68788	9.23994	24004	3.34661	2.85229	3.35814	2.86212	3.10479	20789	14.1785	10.6661	19.3245	14.5372	14.6766
Adgf-B-RA(modencode)	0.4363	0.5982	0.6	1.00301	3192	0.4599	0.9909	0.58255	0.5879	1838	0.5043	0.585	0.68615	1.17291	4013	0.5432	0.512	0.7139	1.39434	4451	0.727	0	0.9787	0.9787	0.878	0	1.24765	1.24765	0.6034	0	0.86565	0.86565	0.2379	0.7973	0.3121	0.391446	1.03954	2929	1.66628	1.4416	2.01238	1.74103	1.71532	15467	1.31202	1.11082	0.517286	0.43796	0.844524
Adgf-C-RA(modencode)	0.3819	0	0.701217	0.701217	2057	0.5155	0.1117	0.708967	6.34706	21549	0.5395	0	0.5179	0.5179	1242	0.8354	0.34632	1.33552	3.85631	12802	3.7648	0.02814	8.17738	290.596	4.4482	0.42364	8.66262	20.4481	5.8101	0.20516	11.1547	54.3708	8.9746	0	14.7355	14.7355	2.85562	9905	9.85808	6.97831	11.6476	8.24504	9.18225	28062	11.2708	6.95487	17.4095	10.7429	11.5945
Adgf-D-RA(modencode)	7.9256	0.89826	12.3436	13.7417	27556	9.246	0.52612	14.5259	27.6094	30435	9.7181	0.47484	17.8435	37.5779	30788	11.7069	1.35016	22.5485	16.7006	27896	69.9448	1.36388	84.6973	62.1003	68.9614	0.56904	74.705	131.283	103.484	4.48888	125.326	27.9191	129.569	3.40028	168.823	49.6496	23.9074	29909	8.82517	7.19737	8.7011	7.09618	7.95496	27401	11.1923	8.83955	14.0135	11.0677	11.2782
Adgf-D.a(modencode)	9.1228	1.19013	12.622	10.6055	25517	10.6427	1.04795	16.5066	15.7513	28662	11.1862	1.40335	20.1188	14.3362	27522	13.4753	2.06995	24.9368	12.047	25626	80.3632	8.99445	78.5575	8.73399	78.8487	9.12422	68.5083	7.5084	118.588	15.2717	115.485	7.56199	148.617	16.762	155.89	9.3002	13.185	26975	8.80905	7.18414	8.64304	7.04875	7.92124	27377	11.1426	8.80038	13.9642	11.0288	11.234
Adgf-D.b(modencode)	6.9894	0.89826	12.3026	13.696	27539	8.1538	0.52612	14.4805	27.5233	30427	8.5702	0.47484	17.7566	37.3948	30784	10.324	1.35016	22.4139	16.6009	27868	61.6826	1.36388	84.5339	61.9805	60.9778	0.56904	74.7454	131.353	91.2597	4.48888	125.18	27.8867	114.311	3.40028	168.512	49.5584	23.8038	29894	8.82516	7.19733	8.72433	7.1151	7.96548	27408	11.1923	8.83957	14.0193	11.0723	11.2809
Adh-RC(modencode)	34.0457	24.3768	71.2747	2.92388	10898	28.827	13.3849	65.3537	4.88265	18396	32.4823	10.5014	66.812	6.3622	20593	44.4034	8.7494	86.6467	9.90316	24065	692.268	14.184	524.509	36.9789	828.183	20.7155	613.686	29.6245	701.632	11.4273	535.387	46.8518	854.999	11.9385	645.625	54.0792	6.01797	19235	20.3335	21.3122	24.3256	25.4964	22.8669	30753	24.3394	15.8013	29.6597	19.2553	22.2639
Adh-RE(modencode)	31.9092	9.29375	48.7809	5.24879	17981	28.8152	4.321	47.0391	10.8862	26510	32.8482	3.80695	51.9437	13.6444	27231	45.8697	3.80255	72.6789	19.1132	28682	728.579	17.733	654.479	36.9074	871.789	28.4958	773.554	27.1462	739.003	14.2299	675.687	47.4838	900.456	14.532	812.678	55.9233	12.2231	26459	22.8329	22.1802	27.3209	26.5399	24.7185	30860	25.6463	16.1109	31.2494	19.6307	23.1593
Adh-RH(modencode)	18.0514	5.53937	28.9331	5.22316	17926	17.2895	3.19445	28.8775	9.0399	25088	19.4296	2.89023	31.6638	10.9555	25623	26.6437	3.0629	44.0904	14.395	26905	368.167	9.4909	311.924	32.8655	440.739	15.5887	363.079	23.2912	374.091	8.35175	326.163	39.0532	457.736	8.4657	391.197	46.2096	9.90338	24645	20.3955	18.9488	24.4158	22.6839	21.611	30659	21.6369	14.0405	26.4748	17.1799	19.833
Adh-RI(modencode)	33.9652	27.0753	63.2518	2.33614	8563	28.2033	15.0843	56.1973	3.72556	14946	30.7689	12.0121	56.0153	4.66325	16965	40.4925	9.99707	70.0994	7.012	20264	597.986	13.0407	488.04	37.4243	713.665	20.0089	576.296	28.802	605.385	10.3785	495.439	47.7372	736.736	10.4355	597.633	57.2694	4.43424	15284	17.6058	19.4348	21.0116	23.1943	20.3116	30511	21.465	14.9505	26.1223	18.1944	20.1831
Adhr-RA(modencode)	19.5201	15.3401	47.2369	3.07932	11437	17.6008	8.85808	44.1142	4.9801	18623	19.5963	7.09024	44.956	6.34054	20546	26.3967	6.17894	58.167	9.41376	23552	358.987	9.00992	282.37	31.3399	429.667	13.5019	324.913	24.0642	364.484	7.84582	290.884	37.075	446.019	8.12286	350.075	43.0975	5.95343	19093	18.3906	18.3191	22.0115	21.9259	20.1618	30498	20.7084	13.8079	25.3409	16.8968	19.1885
Adk1-RA(modencode)	6.7975	2.12343	9.14823	4.30822	15451	5.6084	2.80697	8.27773	2.94899	12148	7.4195	2.54283	10.7072	4.21073	15683	7.735	1.75527	11.3391	6.46002	19272	74.8512	1.17357	83.912	71.5017	71.0352	1.91813	77.6178	40.4653	90.0374	1.093	99.5248	91.0566	102.095	2.41483	122.371	50.6748	4.48199	15455	11.0116	10.0884	10.4502	9.57412	10.2811	28531	16.054	11.6403	18.204	13.1991	14.7744
Adk1-RB(modencode)	7.1491	2.67442	10.0564	3.76023	13760	5.9805	3.25868	9.18218	2.81776	11632	8.3097	3.71035	13.4025	3.6122	13734	8.0962	2.66715	12.0947	4.53469	14845	71.0396	1.54602	69.2407	44.7862	67.5673	2.37168	64.9251	27.3752	85.2759	1.26632	80.2916	63.4052	96.5944	2.36253	99.0741	41.9357	3.68122	12944	9.93686	8.549	9.45116	8.13114	9.01704	27977	14.259	10.5328	16.1516	11.9308	13.2186
Adk1.a(modencode)	7.7172	1.02335	10.4644	10.2256	25186	7.0544	2.1159	9.57977	4.52751	17440	10.0746	1.61845	13.2231	8.17022	23116	10.0317	0.9256	13.5259	14.6132	27008	99.3677	1.1219	97.6106	87.0048	95.1789	2.1383	92.8644	43.4291	120.433	1.25865	118.878	94.4491	138.848	3.14395	145.569	46.3013	9.38413	24140	12.8761	9.86319	12.3333	9.44741	11.13	28810	17.072	12.0052	19.6824	13.8409	15.6501
Adk2-RA(modencode)	4.5948	1.52053	7.94492	5.22509	17928	3.4287	1.73147	4.18265	2.41567	9893	5.8041	2.59513	8.4005	3.23702	12348	6.7793	2.08717	8.7022	4.16938	13788	59.8728	2.05283	48.9257	23.8332	57.3124	1.00753	45.2211	44.883	54.9309	1.03863	44.2955	42.6479	74.6962	1.506	66.2508	43.9912	3.76179	13219	13.0306	10.3156	12.4733	9.87447	11.4235	28924	16.0209	8.10274	21.7856	11.0183	14.2319
Adk2-SD09634(modencode)	6.5799	2.87915	8.74354	3.03685	11284	4.8206	2.7386	5.08504	1.8568	7492	8.4148	4.96933	10.3236	2.07746	7733	9.6538	4.2109	10.442	2.47975	8227	90.0479	133.306	88.9503	0.667263	86.583	104.556	81.6164	0.7806	82.8203	124.205	88.4985	0.712518	112.604	235.693	149.386	0.633817	2.36272	7982	13.6853	10.7011	13.1587	10.2894	11.9586	29104	17.1805	8.57904	23.359	11.6642	15.1957
Adk2.a(modencode)	5.5044	1.95687	9.09882	4.64969	16429	4.1281	2.05327	5.06613	2.46735	10107	6.968	3.0004	9.4497	3.14948	11975	8.3749	1.71827	10.4835	6.10124	18595	75.3861	2.059	65.9364	32.0235	72.5816	1.29517	62.0498	47.9088	69.4013	1.28607	59.9449	46.611	94.1852	1.47677	86.732	58.731	4.09194	14225	13.6956	10.8189	13.1861	10.4164	12.0293	29121	16.8119	8.28682	22.8156	11.2461	14.7901
Adk3-RA(modencode)	8.3011	3.5963	8.08915	2.2493	8214	5.933	3.6591	5.8073	1.58708	6277	6.8059	3.8687	6.5464	1.69214	6140	5.8782	3.2537	5.96305	1.8327	5983	12.5033	0.9005	11.5337	12.8081	13.9549	0.7841	12.6106	16.083	11.0702	0.8596	10.0204	11.657	11.2451	0.8901	9.96045	11.1903	1.84031	5945	1.50622	1.83713	1.68109	2.05041	1.76871	15776	1.86587	1.88326	1.89535	1.91302	1.88937
Adk3-RB(modencode)	10.272	3.7144	10.2468	2.75866	10245	7.7391	3.6661	7.66115	2.08973	8521	8.7899	3.9808	9.04385	2.27187	8546	7.4176	3.5273	7.7928	2.20928	7333	12.2767	0.8919	12.4332	13.9402	12.358	0.7766	11.1981	14.4193	11.5559	0.8513	10.509	12.3446	12.5491	1.1528	10.8606	9.42111	2.33238	7864	1.19516	1.39668	1.20308	1.40593	1.30021	12819	1.49318	1.5579	1.62152	1.6918	1.5911
Adk3.a(modencode)	8.3113	3.5963	8.10175	2.2528	8225	5.9403	3.6591	5.81675	1.58967	6287	6.8142	3.8687	6.55615	1.69466	6148	5.8854	3.2537	5.97325	1.83583	5994	12.5187	0.9005	11.5481	12.8242	13.9721	0.7841	12.625	16.1012	11.0837	0.8596	10.0319	11.6704	11.2589	0.8901	9.96975	11.2007	1.84324	5961	1.50623	1.83715	1.6811	2.05044	1.76873	15778	1.86585	1.88325	1.89534	1.91302	1.88937
Adk3.b(modencode)	9.1682	3.7144	9.53595	2.56729	9509	6.4784	3.6661	6.8646	1.87245	7547	7.8693	3.9808	8.48555	2.13162	7968	6.3588	3.5273	7.12605	2.02026	6679	14.3866	0.8919	13.7546	15.4217	15.4491	0.7766	12.9681	16.6986	12.4958	0.8513	10.9532	12.8664	13.0409	1.1528	10.9002	9.45546	2.14791	7124	1.56918	1.82819	1.68507	1.96321	1.76142	15741	1.92884	1.96512	2.01298	2.05084	1.98945
Adk3.c(modencode)	8.3369	3.7144	8.1007	2.18089	7931	5.9208	3.6661	5.7862	1.5783	6232	6.8352	3.9808	6.5808	1.65314	5970	5.8449	3.5273	5.91445	1.67676	5479	12.5572	0.8919	11.5846	12.9887	14.0151	0.7766	12.6613	16.3034	11.1179	0.8513	10.061	11.8183	11.2935	1.1528	9.9494	8.63064	1.77227	5689	1.50622	1.83714	1.68109	2.05043	1.76872	15777	1.87777	1.90215	1.90743	1.9322	1.90489
AdoR.b(modencode)	0.3164	0.0160667	0.239275	14.8926	27978	0.4927	0	0.3112	0.3112	732	0.359	0.0157333	0.256475	16.3014	28185	0.7692	0.1741	0.563125	3.23449	10788	1.8358	0.0256333	1.5126	59.0091	1.9516	0.285933	1.29533	4.53016	2.2338	0	1.68708	1.68708	1.5691	0	0.8835	0.8835	8.68493	23379	5.80215	5.11365	6.16814	5.43621	5.63004	25341	4.53379	2.90406	3.1847	2.03991	3.16561
AdoR.c(modencode)	0.2964	0.3595	0.224575	0.624687	1768	0.4615	0	0.285475	0.285475	655	0.3595	0.0157333	0.24975	15.8739	28048	0.7713	0.160733	0.55415	3.44764	11525	2.7211	0.0256333	1.90945	74.4909	2.6426	0.2621	1.57835	6.02194	3.3731	0	2.19695	2.19695	4.1881	0	2.14085	2.14085	5.05793	17001	9.1805	7.56912	8.91565	7.35076	8.25401	27582	7.30899	4.37327	9.07497	5.42992	6.54679
AdoR.d(modencode)	0.2955	0.0160667	0.22385	13.9326	27628	0.4601	0	0.284875	0.284875	652	0.3583	0.0157333	0.249425	15.8533	28042	0.7688	0.1741	0.552725	3.17476	10602	2.7125	0.0256333	1.90305	74.2412	2.6342	0.285933	1.5734	5.50268	3.3623	0	2.19025	2.19025	4.1748	0	2.1353	2.1353	8.31137	22937	9.17936	7.57047	8.91438	7.35194	8.25404	27583	7.30776	4.37344	9.07368	5.43028	6.54629
adp-RA(modencode)	1.3242	0	1.24175	1.24175	4140	0.8474	0	0.80535	0.80535	2765	1.1625	0	1.1042	1.1042	3699	1.6613	0.962	1.54515	1.60619	5244	12.9011	0	11.8636	11.8636	12.6099	0.8578	11.702	13.6419	12.2689	0	11.403	11.403	16.2848	0	14.8254	14.8254	1.18937	3458	9.74256	11.0977	9.52266	10.8472	10.3025	28538	14.4783	7.38512	19.2174	9.80244	12.7208
Ady43A-GM02629(modencode)	1.258	5.6647	4.62724	0.816855	2463	1.1431	4.71887	3.49456	0.740549	2482	0.8885	2.60193	2.76892	1.06418	3502	0.957	3.3343	3.72484	1.11713	3449	6.5708	2.65235	4.55178	1.71613	7.7873	0.816325	3.26512	3.99978	6.1659	0.522425	3.11508	5.96273	7.3816	3.4854	4.80872	1.37968	0.934679	2525	5.22321	7.39539	6.19022	8.76455	6.89334	26613	5.39402	6.44295	6.45753	7.71327	6.50194
Ady43A-RA(modencode)	1.203	1.02565	1.3268	1.29362	4345	1.0931	0.61995	0.912467	1.47184	5731	0.8497	0.50145	0.906167	1.80709	6595	0.9152	0.20175	0.568033	2.81553	9381	6.2837	0.3789	3.96723	10.4704	7.4471	0.05995	4.70123	78.4192	5.8965	0	3.6082	3.6082	7.0591	0.1047	4.47113	42.7042	1.84702	5977	5.22336	7.3952	6.19044	8.76439	6.89335	26614	5.39429	6.44285	6.45787	7.71318	6.50205
Aef1-RA(modencode)	100.43	4.3738	71.7108	16.3955	28521	114.324	4.4582	81.2186	18.2178	29359	84.5357	4.8395	61.2574	12.6578	26755	142.665	4.7751	100.666	21.0814	29150	10.4591	0.04465	6.2373	139.693	9.5966	0.04275	5.47703	128.118	9.6308	0.06395	5.54967	86.7813	7.0391	0.056	3.99607	71.3583	17.0881	28558	0.104143	0.123724	0.0955551	0.113521	0.109236	1061	0.084241	0.0675065	0.0615713	0.0493401	0.0656647
Aef1-RB(modencode)	104.267	4.9935	62.0679	12.4297	26867	118.805	4.9216	70.8055	14.3867	28200	88.0022	5.2176	54.2106	10.39	25207	147.966	4.92375	88.3057	17.9346	28350	9.4363	0.0605	5.291	87.4545	8.7753	0.02895	4.98153	172.074	9.1648	0.0866	5.13523	59.2983	7.0951	0.02525	4.0163	159.061	13.7853	27261	0.0905015	0.107228	0.084162	0.0997168	0.0954021	916	0.0771416	0.0619385	0.0597206	0.0479508	0.0616879
Aef1-RC(modencode)	105.578	80.2939	99.0647	1.23378	4116	120.201	97.2797	112.093	1.15227	4278	88.8856	73.2428	85.721	1.17037	3998	150.046	123.683	141.717	1.1458	3552	9.5889	0.665333	4.90315	7.36946	8.8649	1.24607	4.31105	3.45973	9.277	0.649333	4.2831	6.59615	7.1664	0.3031	3.08093	10.1647	1.17556	3417	0.0908232	0.107879	0.0839656	0.0997338	0.0956004	919	0.0771791	0.0618278	0.0596202	0.0477614	0.0615971
Aef1.a(modencode)	127.172	26.1401	94.4679	3.61391	13245	144.64	29.9876	107.188	3.5744	14453	107.023	23.6956	84.8473	3.58072	13615	180.073	37.8251	135.811	3.59051	11970	9.8329	0.306467	4.41833	14.417	9.3109	0.3574	4.18687	11.7148	9.3646	0.480767	3.9885	8.29612	7.36	0.0913333	2.88085	31.5422	3.58988	12622	0.0773197	0.0918766	0.073215	0.0869991	0.0823526	725	0.0647441	0.0520045	0.0508849	0.0408723	0.0521264
Aef1.b(modencode)	116.44	25.713	99.4509	3.86773	14082	132.419	29.7151	112.599	3.78927	15140	97.8667	23.4696	85.8975	3.65995	13911	165.256	37.8115	142.725	3.77465	12525	9.0432	0.293633	4.65512	15.8535	8.5242	0.3655	4.18687	11.4552	8.593	0.462433	4.0337	8.72277	6.7553	0.110867	2.92045	26.342	3.7729	13252	0.0776642	0.0924032	0.0732069	0.0871001	0.0825936	728	0.0648924	0.0519982	0.0510145	0.0408779	0.0521958
Aef1.c(modencode)	89.2701	4.3738	62.1742	14.2152	27726	101.744	4.4582	70.401	15.7914	28672	76.3581	4.8395	53.877	11.1328	25730	125.723	4.7751	86.6655	18.1495	28414	19.7741	0.04465	10.5126	235.444	17.7495	0.04275	9.1923	215.025	18.2963	0.06395	9.52273	148.909	12.2385	0.056	6.3184	112.829	14.8222	27775	0.221509	0.258965	0.198829	0.232451	0.227938	2464	0.179827	0.145529	0.120287	0.0973449	0.135747
Aef1.d(modencode)	91.4709	4.9935	51.7038	10.3542	25291	104.334	4.9216	59.0349	11.9951	27150	78.4277	5.2176	46.1274	8.84072	23856	128.63	4.92375	73.0962	14.8456	27138	20.237	0.0605	10.2279	169.056	18.2078	0.02895	9.26747	320.12	18.7385	0.0866	9.4684	109.335	12.5572	0.02525	6.4021	253.549	11.5089	25955	0.22124	0.258034	0.199056	0.23216	0.227622	2461	0.179601	0.145678	0.120356	0.0976226	0.135814
Aef1.e(modencode)	92.4728	80.2939	91.3041	1.13712	3732	105.394	97.2797	103.279	1.06167	3899	79.0975	73.2428	79.6691	1.08774	3621	130.225	123.683	130.327	1.05372	3170	20.4835	0.665333	8.60867	12.9389	18.3863	1.24607	7.5281	6.04149	18.9377	0.649333	7.53565	11.6052	12.6775	0.3031	4.87207	16.0742	1.08506	3100	0.221508	0.258965	0.198829	0.232451	0.227938	2465	0.179685	0.145423	0.120287	0.0973507	0.135686
aft-RA(modencode)	2.1666	0	1.2543	1.2543	4193	1.4507	0	0.7211	0.7211	2400	2.3292	0	1.30143	1.30143	4507	1.6833	0	0.763533	0.763533	2055	27.1799	0.5576	12.6178	22.6288	24.1343	0	11.0326	11.0326	21.4334	0	9.83927	9.83927	23.2845	0	10.6351	10.6351	1.01009	2814	12.545	11.6692	11.1393	10.3616	11.4288	28926	14.7745	12.733	16.0505	13.8327	14.3477
ago-RA(modencode)	25.4872	1.44377	17.2937	11.9782	26574	24.1071	1.74485	15.5232	8.89661	24938	26.1283	1.6173	17.3117	10.7041	25456	33.3989	2.202	22.4421	10.1917	24335	21.7146	0.298967	14.597	48.8247	19.5615	0.294017	13.0683	44.4473	22.4732	0.39875	15.4223	38.6765	14.992	0.1194	11.0474	92.5242	10.4426	25125	0.851981	0.831076	0.767503	0.748671	0.799808	8762	0.932223	0.672872	0.621891	0.448877	0.668966
ago-RB(modencode)	25.99	1.53616	17.016	11.077	25921	24.5354	1.88104	14.7706	7.85236	23768	26.5428	1.9337	15.9838	8.26591	23214	33.9328	2.38649	20.5947	8.62973	22662	22.1677	0.266214	13.2132	49.6337	19.9798	0.292271	11.9731	40.9658	22.9537	0.388714	13.9565	35.9043	15.3219	0.1411	10.0686	71.3579	8.95624	23671	0.852932	0.835168	0.76875	0.752739	0.802397	8793	0.935534	0.676446	0.624481	0.451537	0.671999
ago-RC(modencode)	25.1439	1.27925	18.4181	14.3975	27789	23.8033	1.78022	16.5611	9.30283	25326	25.9265	1.69227	19.2317	11.3644	25908	33.1084	2.24758	24.9799	11.1141	25002	21.4916	0.26355	14.597	55.386	19.3814	0.314633	13.138	41.7565	22.2424	0.423417	15.4223	36.4234	14.838	0.1374	11.0474	80.4031	11.5447	25988	0.854744	0.828943	0.770819	0.747552	0.800515	8767	0.934425	0.671805	0.623359	0.448164	0.669438
AGO1-RA(modencode)	116.775	8.51425	57.8945	6.79971	20992	133.772	8.40052	66.6919	7.93902	23889	89.7054	9.29457	47.0626	5.06346	17881	155.011	8.67077	74.3772	8.57793	22600	24.638	32.1507	92.2872	2.87046	22.8438	32.1888	80.4305	2.49871	23.4679	32.6525	107.483	3.29173	13.9643	20.9342	63.2309	3.02046	7.09503	21227	0.210986	0.274655	0.195622	0.254654	0.233979	2547	0.175432	0.151395	0.104389	0.090086	0.130326
AGO1-RB(modencode)	117.153	16.4221	71.9066	4.37864	15639	134.377	17.1082	81.3518	4.75515	18080	89.9928	16.2153	55.8263	3.44282	13123	154.261	13.1791	86.2321	6.54308	19428	21.3467	24.1345	60.8616	2.52177	19.94	22.0608	50.4549	2.28708	19.6989	24.5417	70.8553	2.88714	11.2796	16.0825	37.6823	2.34306	4.77992	16289	0.182213	0.237205	0.170205	0.221573	0.202799	2157	0.146594	0.127699	0.0839398	0.0731202	0.107838
AGO1-RC(modencode)	112.498	9.45164	63.4079	6.70867	20842	127.979	9.22929	68.3567	7.4065	23200	86.5875	10.0236	52.326	5.22027	18249	149.554	8.7708	83.9427	9.5707	23729	20.6589	20.7929	53.1692	2.55709	19.4448	19.4468	45.332	2.33108	18.7763	20.8859	61.3287	2.93637	11.2636	12.5767	33.8804	2.69391	7.22653	21423	0.183638	0.23859	0.172846	0.224568	0.20491	2185	0.146714	0.125548	0.0880112	0.0753144	0.108897
AGO1.a(modencode)	122.153	8.6457	69.8759	8.08215	22869	139.785	8.51708	78.3461	9.19871	25215	93.416	8.16912	52.9525	6.48203	20799	162.437	7.84997	92.8766	11.8314	25507	15.659	8.4807	10.16	1.19802	15.3978	8.8212	11.2394	1.27414	12.6018	9.01545	9.22114	1.02282	7.6394	6.13917	5.30356	0.863888	8.89859	23605	0.128192	0.167627	0.126054	0.16483	0.146676	1504	0.0901516	0.0775794	0.0546512	0.0470298	0.067353
AGO1.b(modencode)	122.327	8.9564	72.0262	8.04187	22813	140.218	9.12988	83.7778	9.17623	25203	93.9272	9.56382	59.2614	6.19641	20282	162.534	8.67923	93.8888	10.8176	24809	15.6035	12.0592	9.64602	0.799891	15.2382	12.3115	9.27008	0.752961	12.5223	13.074	8.07632	0.617739	7.593	7.64142	4.73038	0.619044	8.55804	23233	0.127556	0.166123	0.124569	0.162234	0.145121	1490	0.0893063	0.077044	0.0541516	0.0467163	0.0668045
AGO1.c(modencode)	105.844	8.51425	46.1741	5.42316	18396	120.314	8.40052	52.9099	6.29841	21452	81.4309	9.29457	38.1288	4.10227	15349	138.782	8.67077	58.2269	6.71531	19718	25.6081	32.1507	92.0593	2.86337	24.5398	32.1888	80.431	2.49873	24.277	32.6525	107.469	3.2913	18.0184	20.9342	64.4707	3.07968	5.63479	18443	0.241943	0.314476	0.23185	0.301357	0.272407	3054	0.201781	0.174929	0.149762	0.129832	0.164076
AGO1.d(modencode)	102.249	9.45164	52.8578	5.59245	18794	115.441	9.22929	55.9571	6.063	21065	78.7981	10.0236	44.2784	4.4174	16262	134.296	8.7708	69.4211	7.91502	21629	22.0397	20.7929	52.9629	2.54716	21.4163	19.4468	45.3135	2.33013	20.1137	20.8859	61.3261	2.93624	15.8651	12.5767	35.1009	2.79095	5.99697	19185	0.215549	0.279698	0.209452	0.271787	0.244122	2719	0.174234	0.149772	0.137431	0.118136	0.144893
AGO1.e(modencode)	99.9935	9.45164	42.7439	4.52237	16044	114.894	9.22929	44.7846	4.85245	18327	78.7127	10.0236	36.891	3.68041	13996	119.703	8.7708	53.7242	6.12535	18655	61.7222	20.7929	60.233	2.89681	64.3737	19.4468	53.2175	2.73657	55.2868	20.8859	67.9691	3.2543	53.9421	12.5767	42.3231	3.36521	4.79515	16330	0.617262	0.784145	0.643779	0.817831	0.715754	7945	0.481198	0.461865	0.469494	0.450631	0.465797
AGO1.f(modencode)	101.352	16.4221	56.1904	3.42162	12606	115.11	17.1082	62.9312	3.67843	14811	77.6569	16.2153	43.7267	2.69664	10297	131.342	13.1791	64.6694	4.90696	15866	24.3465	24.1345	60.9153	2.52399	23.4555	22.0608	50.6701	2.29683	22.067	24.5417	71.0402	2.89467	19.4979	16.0825	40.001	2.48725	3.67591	12926	0.240217	0.313514	0.231425	0.30204	0.271799	3039	0.191703	0.168012	0.169385	0.148451	0.169388
AGO1.g(modencode)	98.2379	9.45164	49.3381	5.22006	17918	111.206	9.22929	52.025	5.63694	20146	75.9219	10.0236	41.6422	4.15441	15500	127.314	8.7708	64.3148	7.33283	20764	23.8409	20.7929	53.2172	2.5594	23.2428	19.4468	45.5619	2.3429	21.3133	20.8859	61.4868	2.94394	19.887	12.5767	36.0624	2.8674	5.58606	18325	0.242685	0.314019	0.236597	0.306141	0.274861	3080	0.191655	0.167408	0.17883	0.156205	0.173524
AGO1.h(modencode)	105.969	16.4221	59.8494	3.64443	13369	120.616	17.1082	67.1809	3.92683	15611	81.5085	16.2153	46.629	2.87562	10984	137.864	13.1791	69.6359	5.28381	16862	22.7038	24.1345	60.6257	2.51199	21.933	22.0608	50.4338	2.28612	20.9841	24.5417	70.8523	2.88702	16.0609	16.0825	39.0771	2.42979	3.93267	13766	0.214249	0.278545	0.206975	0.269089	0.242214	2690	0.173975	0.152208	0.133158	0.116498	0.14396
AGO1.i(modencode)	100.788	8.51425	42.1782	4.95384	17270	114.299	8.40052	48.2712	5.74622	20390	77.2218	9.29457	34.963	3.76166	14272	131.612	8.67077	52.8146	6.09111	18564	27.1584	32.1507	92.3409	2.87213	25.95	32.1888	80.6456	2.50539	25.2703	32.6525	107.668	3.29739	21.8822	20.9342	65.5497	3.13122	5.13821	17202	0.269462	0.351693	0.257472	0.336045	0.303668	3432	0.221089	0.192006	0.191446	0.166263	0.192701
AGO1.j(modencode)	102.733	8.51425	34.5376	4.05644	14634	118.61	8.40052	40.0523	4.76783	18107	80.7965	9.29457	29.6262	3.18748	12114	122.618	8.67077	40.1509	4.63061	15122	66.0528	32.1507	100.512	3.12629	68.5184	32.1888	89.6013	2.78362	59.8075	32.6525	115.203	3.52814	57.4857	20.9342	73.0057	3.48739	4.16059	14452	0.642955	0.817521	0.666955	0.848037	0.743867	8244	0.504237	0.487755	0.484662	0.46882	0.486369
AGO2-RB(modencode)	19.1433	4.48963	26.8585	5.98234	19603	15.7426	6.14626	23.545	3.83079	15289	22.0375	5.4744	29.4541	5.38034	18606	32.8058	4.53246	37.9715	8.37769	22319	44.4434	3.46823	55.8016	16.0894	48.1427	2.25647	62.6865	27.7808	44.0062	2.41063	55.0347	22.83	56.5017	3.42081	68.9759	20.1636	5.89279	18948	2.32162	2.01672	2.51486	2.18458	2.25944	17983	2.79536	1.34142	3.5891	1.72231	2.36204
AGO2-RC(modencode)	18.9101	4.592	24.984	5.44077	18439	15.5508	5.79512	21.224	3.6624	14758	21.7776	4.94298	26.0226	5.26456	18352	32.4061	3.78742	32.0463	8.46126	22432	43.9019	4.04627	63.6372	15.7274	47.5562	2.35087	71.3185	30.3371	43.47	2.8124	62.7462	22.3105	55.8133	3.99095	78.7167	19.7238	5.70725	18593	2.32161	2.01592	2.51486	2.18372	2.25903	17981	2.79535	1.34141	3.5891	1.72231	2.36204
AGO2.a(modencode)	20.7856	6.6022	26.5381	4.01958	14515	17.1971	7.16613	22.4263	3.12949	12851	24.0693	6.75736	26.9989	3.99548	15038	36.3485	5.90851	32.7379	5.54081	17455	48.0033	6.86719	63.7268	9.27991	51.5674	5.83027	71.0204	12.1813	46.7337	6.29723	62.2685	9.88823	58.2289	8.69161	78.7645	9.06213	4.17134	14486	2.30945	1.99438	2.48092	2.14246	2.2318	17883	2.71753	1.28571	3.38597	1.60196	2.24779
AGO2.b(modencode)	20.0143	5.05083	26.7615	5.29842	18094	16.6794	6.04232	22.9802	3.80321	15191	23.2932	5.47087	28.4731	5.2045	18209	34.9276	4.55783	35.8436	7.86418	21543	46.4327	4.78753	66.3963	13.8686	50.4879	3.1239	74.535	23.8596	45.6439	3.39682	64.3152	18.934	57.9155	4.64263	79.8863	17.2071	5.54258	18225	2.31998	1.9934	2.52259	2.1675	2.25087	17956	2.73654	1.30681	3.47228	1.65816	2.29345
AGO2.c(modencode)	18.9904	14.6772	26.4387	1.80135	6356	15.8411	14.4359	22.7274	1.57437	6215	22.0965	13.4434	27.8282	2.07003	7696	33.1555	9.0232	33.9022	3.75722	12457	44.1977	40.237	66.3506	1.64899	48.0034	53.4215	74.6837	1.39801	43.3298	44.7198	64.004	1.43122	54.9587	51.4654	80.2826	1.55993	2.30074	7740	2.32737	2.00021	2.52777	2.17244	2.25695	17976	2.73528	1.30687	3.46937	1.6576	2.29228
Ahcy13-RA(modencode)	0.4235	0.66095	0.413667	0.625867	1775	0.2769	0.29395	0.210867	0.717356	2381	0.436	0.3715	0.350633	0.943831	2998	0.4578	0.29965	0.395833	1.32099	4183	12.433	0.1727	5.89877	34.1561	14.4608	0.39105	6.5864	16.8429	16.242	0.11235	7.52337	66.9637	15.3596	0.2365	7.29697	30.854	0.90201	2405	29.3577	28.5161	34.1459	33.167	31.2967	31117	58.6566	35.4784	55.4698	33.5509	45.7889
Ahcy13.a(modencode)	0.4893	0.8639	0.530867	0.6145	1723	0.3039	0.6301	0.213167	0.338306	826	0.4546	0.3715	0.290233	0.781247	2330	0.4816	0.47335	0.441033	0.931728	2668	13.4908	0.4961	6.135	12.3665	15.6858	0.4752	6.6532	14.0008	17.6044	0	7.24983	7.24983	16.7286	0.13805	7.31577	52.9936	0.666445	1512	27.5716	29.6762	32.0576	34.5046	30.9525	31107	57.9283	36.554	55.0464	34.7355	46.066
Ahcy13.b(modencode)	0.3674	0.7956	0.28945	0.363813	756	0.2506	0.251	0.14155	0.563944	1729	0.4016	0.4075	0.30695	0.753252	2205	0.4255	0.3242	0.3805	1.17366	3659	12.6418	0.4226	7.2712	17.2059	15.2434	0.2891	8.98535	31.0804	16.4075	0.1729	9.7662	56.4847	14.8077	0.6059	8.47325	13.9846	0.713667	1705	34.4088	31.4786	41.4899	37.9567	36.3335	31246	65.4729	38.5605	59.089	34.8007	49.4808
Ahcy89E-RC(modencode)	0.3965	0.255471	0.788563	3.0867	11475	0.3134	0.0868571	0.528238	6.08168	21089	0.5816	0.0665143	1.25394	18.8522	28864	0.6324	0.0510857	1.50553	29.4706	30218	6.3763	0.393614	7.81115	19.8447	5.2271	0.141571	7.0641	49.8978	10.5554	0.295186	14.0254	47.5139	9.9448	0.191643	15.2256	79.4477	14.3728	27555	16.0815	10.9634	13.1831	8.98745	12.3038	29193	33.6803	16.691	31.732	15.7255	24.4572
Ahcy89E-RD(modencode)	0.4039	0.29805	0.853529	2.86371	10680	0.3193	0.101333	0.611429	6.03383	21020	0.5926	0.0776	1.42686	18.3873	28749	0.6443	0.0596	1.67037	28.0264	30110	6.467	0.459217	7.61163	16.5752	5.2694	0.0222	6.55166	295.12	10.6981	0.344383	13.0332	37.8449	10.1074	0.223583	13.5327	60.5266	13.8278	27281	16.0114	10.9129	13.0463	8.892	12.2157	29169	33.5049	16.6042	31.6549	15.6874	24.3628
Ahcy89E.a(modencode)	0.3497	0.255471	0.784687	3.07153	11410	0.2765	0.0868571	0.515387	5.93374	20818	0.5131	0.0665143	1.22358	18.3957	28753	0.5579	0.0510857	1.48228	29.0155	30176	5.6247	0.393614	7.80497	19.829	4.6352	0.141571	7.04421	49.7573	9.3112	0.295186	14.0077	47.454	8.7938	0.191643	15.2134	79.3841	14.1041	27418	16.0844	10.9622	13.2548	9.03372	12.3338	29206	33.6752	16.6897	31.804	15.7623	24.4828
AIF-RA(modencode)	5.6951	0.994133	7.3381	7.3814	21900	4.5399	1.87383	7.46351	3.98302	15793	4.1955	0.739583	6.64871	8.98981	24001	6.3664	1.29735	10.5886	8.16169	21992	8.1758	0.11455	4.18057	36.4956	8.2716	0.147433	4.13837	28.0694	9.1399	0.151667	5.20849	34.3417	8.8439	0.287417	4.67543	16.2671	7.12898	21276	1.43558	1.94871	1.45241	1.97154	1.70206	15394	2.01324	1.43565	1.94804	1.38915	1.69652
AIF-RB(modencode)	5.4429	0.978367	7.21831	7.37792	21898	4.329	1.87383	7.53756	4.02253	15931	4.0098	0.724167	6.58551	9.09392	24114	6.0845	1.28387	10.3022	8.02433	21802	7.7756	0.11455	4.47353	39.0531	7.887	0.147433	4.45551	30.2205	8.717	0.151667	5.1857	34.1914	8.4364	0.287417	4.69859	16.3476	7.12968	21281	1.42858	1.93915	1.44904	1.96693	1.69593	15353	2.01363	1.43266	1.94881	1.38654	1.69541
AIF.a(modencode)	5.7746	0.978367	7.63951	7.80844	22512	4.5809	1.87383	7.83491	4.18122	16384	4.2198	0.724167	6.83289	9.43552	24448	6.4544	1.28387	10.7124	8.34386	22276	7.7942	0.11455	4.99474	43.6032	7.8566	0.147433	4.96594	33.6826	8.628	0.151667	5.6832	37.4716	8.3787	0.287417	5.21126	18.1314	7.44226	21772	1.34974	1.84705	1.36054	1.86184	1.60479	14774	1.88347	1.33676	1.82905	1.29814	1.58686
AIF.b(modencode)	6.2099	1.19296	8.0102	6.71456	20851	4.9427	2.2486	8.4156	3.7426	15002	4.4329	0.80314	7.22538	8.99642	24012	7.0992	1.55682	11.6968	7.51324	21032	9.6309	0	5.36972	5.36972	9.8476	0.17692	5.3345	30.152	10.825	0.182	6.23617	34.2647	10.592	0	5.81742	5.81742	6.7417	20612	1.55089	2.1726	1.58579	2.22148	1.88269	16280	2.1901	1.52482	2.14296	1.492	1.83747
Ak6-RA(modencode)	2.209	0	3.4543	3.4543	12721	1.9057	1.11705	3.03167	2.71399	11191	3.7806	2.30845	5.38033	2.33071	8786	1.221	0.8658	2.12737	2.45711	8147	6.6003	0	5.26367	5.26367	5.4089	0.5147	4.70347	9.13827	4.0602	0.5129	3.8323	7.47183	5.7041	0	4.2972	4.2972	2.73903	9443	2.98791	1.74583	2.44857	1.4307	2.15325	17556	2.13056	3.32531	2.99318	4.67166	3.28018
Akap200-RA(modencode)	43.9582	8.87274	50.3716	5.67712	18980	22.6104	6.1728	24.8382	4.02382	15936	59.915	9.46158	72.357	7.64746	22497	30.5272	10.453	41.1886	3.94037	13090	41.8436	0.8986	31.3894	34.9314	40.4906	1.12148	30.72	27.3924	56.304	0.89842	41.3324	46.0057	31.9757	0.50256	23.3567	46.4754	5.32219	17657	0.951895	0.698383	0.921116	0.675801	0.811799	8883	2.49018	1.84439	1.4142	1.04745	1.69906
Akap200-RB(modencode)	52.3262	12.9998	49.4778	3.80604	13902	23.5198	6.56133	21.153	3.22388	13211	79.7367	15.2172	76.4895	5.0265	17788	30.0091	8.14953	29.0105	3.55977	11867	62.3733	1.8125	46.4042	25.6023	61.3617	2.0274	46.0757	22.7265	85.1406	2.11003	62.6074	29.6713	46.4675	1.90087	34.8489	18.3332	3.90405	13682	1.19201	0.782241	1.17268	0.769554	0.97912	10421	3.61995	2.83716	1.97568	1.54845	2.49531
Akap200-RC(modencode)	53.1303	10.251	45.3045	4.41951	15752	25.7112	5.48607	23.105	4.21157	16475	79.6897	12.1708	69.1247	5.67957	19246	31.4677	6.7101	31.9577	4.76262	15472	59.9019	1.3854	36.28	26.1874	58.972	1.54547	36.04	23.3197	81.4426	1.63015	48.5158	29.7616	44.7322	1.4583	26.9728	18.4961	4.76832	16256	1.12745	0.751689	1.10995	0.74002	0.932278	10012	3.16759	2.58813	1.73979	1.42153	2.22926
Akap200-RD(modencode)	41.8505	5.60785	50.2458	8.9599	23947	21.4952	4.36362	26.0151	5.9618	20879	57.1528	6.0689	73.2324	12.0668	26381	29.3128	4.18478	42.3424	10.1182	24260	39.5544	0.8887	37.6107	42.321	38.2786	1.23335	36.9016	29.9198	53.4315	0.9551	50.2374	52.5991	30.0035	0.530125	27.5383	51.9469	9.27668	24041	0.945136	0.692082	0.914651	0.669759	0.805407	8825	2.48574	1.8228	1.39582	1.02356	1.68198
Akap200.a(modencode)	55.099	10.6057	50.7316	4.78343	16816	25.5856	5.77517	25.26	4.3739	16995	80.6473	12.5834	74.9292	5.95462	19801	34.9001	6.96743	43.8652	6.29575	18980	61.6148	1.38492	37.6441	27.1813	60.5635	1.55402	37.2218	23.9519	83.4663	1.63387	49.7804	30.4677	45.6655	1.46612	27.1785	18.5376	5.35193	17741	1.11826	0.764003	1.09918	0.750967	0.933101	10017	3.26224	2.39158	1.78481	1.30846	2.18677
Akap200.b(modencode)	29.3452	14.3858	34.0174	2.36465	8678	15.0952	7.68285	20.8776	2.71743	11215	40.2451	19.1471	47.2572	2.46811	9334	32.2516	8.55615	45.8085	5.35387	17058	47.2332	10.047	56.9337	5.66672	42.8767	10.4206	51.341	4.92689	64.5427	13.6622	77.7483	5.69076	47.3051	4.2977	56.5817	13.1656	3.22602	11332	1.60957	1.17364	1.46111	1.06539	1.32743	12997	4.27571	2.00122	3.13378	1.46675	2.71937
akirin-RA(modencode)	29.4397	4.169	49.8577	11.9592	26561	25.9851	5.3075	44.942	8.46764	24513	32.5333	3.5311	55.5756	15.7389	28007	42.0259	3.20143	73.4886	22.9549	29490	113.555	6.22247	138.142	22.2005	95.0443	4.36403	109.681	25.1328	90.2985	4.2646	111.429	26.1287	71.6807	8.3577	95.7977	11.4622	14.7801	27754	3.8572	3.49041	3.22844	2.92145	3.37437	21539	3.47501	2.14864	2.75853	1.70563	2.52195
akirin-RB(modencode)	31.5034	6.5331	50.9568	7.79978	22496	27.6543	7.04927	45.6426	6.4748	21767	34.8423	5.71653	55.2109	9.65812	24639	44.7383	5.96533	72.5263	12.158	25688	121.981	7.17133	136.32	19.0091	102.088	4.9724	108.17	21.7541	96.9742	4.85313	110.422	22.7528	76.952	9.01343	94.2814	10.4601	9.02267	23745	3.87201	3.50096	3.24052	2.92999	3.38587	21558	3.50666	2.16759	2.78264	1.72005	2.54423
akirin.a(modencode)	30.7539	4.4393	44.3058	9.98037	24987	28.2848	5.60603	41.8021	7.45663	23274	35.6427	3.84367	50.6927	13.1886	27030	45.2992	3.53763	66.0727	18.6771	28560	131.461	6.4438	134.648	20.8958	110.437	4.5126	107.262	23.7695	104.558	4.40547	109.111	24.7672	82.8728	8.42753	93.4485	11.0885	12.3257	26520	4.27461	3.6883	3.59098	3.09844	3.66308	22153	3.6966	2.30816	2.92994	1.82945	2.69104
akirin.b(modencode)	33.1446	6.53067	52.9574	8.10903	22904	29.2375	7.0937	47.1932	6.65283	22076	36.7136	5.81607	56.7578	9.75879	24722	47.2252	6.1907	74.3577	12.0112	25609	128.247	7.60863	136.06	17.8823	107.29	5.2278	107.838	20.6279	102.075	5.25607	110.341	20.9931	80.1362	9.2453	94.0353	10.1711	9.13296	23884	3.86931	3.49317	3.23702	2.92234	3.38046	21546	3.49123	2.16145	2.74087	1.69689	2.52261
akirin.c(modencode)	20.4236	4.169	39.6435	9.50913	24526	17.9425	5.3075	34.949	6.58484	21952	22.7049	3.5311	42.9977	12.1768	26455	28.0658	3.20143	56.9339	17.7839	28301	85.486	6.22247	88.106	14.1593	73.8745	4.36403	69.9308	16.0243	68.8995	4.2646	73.7696	17.2981	54.4978	8.3577	78.9369	9.44481	11.5137	25960	4.18565	3.76509	3.61711	3.25368	3.70538	22247	3.84002	2.45493	3.03736	1.94179	2.81852
akirin.d(modencode)	21.2738	6.5331	40.7426	6.23634	20028	18.5937	7.04927	35.6496	5.05721	18841	23.6687	5.71653	42.633	7.45785	22224	29.0809	5.96533	55.9717	9.38283	23511	89.3812	7.17133	86.2846	12.0319	77.2412	4.9724	68.4203	13.76	72.0259	4.85313	72.7632	14.993	56.9526	9.01343	77.4206	8.58947	7.03356	21118	4.20147	3.77635	3.63081	3.26343	3.71802	22289	3.87367	2.47674	3.06301	1.95842	2.84296
akirin.e(modencode)	21.7675	4.169	40.4552	9.70381	24719	18.9997	5.3075	35.6653	6.71979	22191	24.2822	3.5311	44.0421	12.4726	26629	30.049	3.20143	58.1948	18.1777	28426	91.2693	6.22247	92.7406	14.9042	78.6797	4.36403	73.7925	16.9092	73.558	4.2646	77.393	18.1478	57.915	8.3577	80.7258	9.65886	11.7685	26165	4.19292	3.75869	3.61455	3.24022	3.70159	22242	3.87153	2.44794	3.04821	1.92735	2.82376
akirin.f(modencode)	22.7536	6.5331	41.5543	6.36058	20255	19.7565	7.04927	36.3659	5.15882	19077	25.4029	5.71653	43.6775	7.64056	22482	31.2463	5.96533	57.2326	9.5942	23751	95.768	7.17133	90.9193	12.6782	82.5578	4.9724	72.282	14.5366	77.1696	4.85313	76.3865	15.7396	60.7382	9.01343	79.2095	8.78794	7.18854	21373	4.20892	3.76996	3.62834	3.24994	3.71429	22279	3.90604	2.46972	3.07434	1.94385	2.84849
Akt1-RA(modencode)	24.0801	8.39847	40.8482	4.86377	17050	19.2174	12.9541	28.238	2.17985	8907	23.3397	10.5829	34.2413	3.23554	12342	28.2544	12.3132	36.1966	2.93967	9779	6.5611	0.606983	4.87594	8.03308	5.4883	0.193817	4.3542	22.4656	6.858	0.5794	5.4512	9.40835	6.1701	0.00663333	5.85356	882.446	3.30471	11598	0.27247	0.281113	0.227918	0.235149	0.254163	2831	0.356864	0.242723	0.321068	0.218377	0.284758
Akt1-RB(modencode)	24.4418	8.42508	41.0502	4.87238	17068	19.4736	12.9799	28.3381	2.18323	8913	23.5881	10.6579	34.322	3.22032	12279	28.6017	12.3653	36.3501	2.93968	9780	6.67	0.61255	4.8845	7.97404	5.5649	0.198017	4.34127	21.9238	6.9719	0.577517	5.45529	9.44611	6.2725	0.00631667	5.86073	927.82	3.3039	11595	0.272893	0.28277	0.22768	0.23592	0.254816	2837	0.358018	0.243758	0.322103	0.219305	0.285796
Akt1.a(modencode)	22.3883	8.77992	40.6835	4.6337	16391	16.6264	13.2561	27.9405	2.10774	8594	20.6129	11.0135	34.0372	3.09049	11773	19.9269	12.8823	34.0434	2.64266	8770	6.5206	0.621483	4.756	7.65266	5.465	0.19065	4.23446	22.2106	6.905	0.58175	5.34243	9.18338	5.354	0.0201667	5.49934	272.695	3.11865	10931	0.29125	0.316336	0.244101	0.265125	0.279203	3146	0.415303	0.346517	0.322018	0.268682	0.33813
Akt1.b(modencode)	23.1415	8.80358	45.4525	5.16296	17787	17.1932	13.2749	32.7494	2.46701	10105	21.1494	11.0277	39.2763	3.5616	13521	20.6022	12.914	40.0194	3.09891	10363	6.7958	0.616233	4.79631	7.78328	5.5841	0.191583	4.17873	21.8115	7.1455	0.5824	5.29549	9.09252	5.597	0.0204833	5.42683	264.939	3.57262	12541	0.293663	0.321324	0.241302	0.264031	0.28008	3159	0.4156	0.346832	0.325536	0.27167	0.339909
Alas-RA(modencode)	5.7829	7.2126	8.75015	1.21318	4040	4.4882	4.9066	6.3	1.28398	4856	5.6393	5.2902	8.58975	1.62371	5840	8.3572	6.6138	11.5559	1.74725	5704	47.92	7.3887	61.3556	8.30397	55.0799	14.1545	72.4413	5.1179	52.7289	10.1875	66.9673	6.57348	53.752	9.9558	69.5979	6.99069	1.46703	4455	8.2865	8.49751	9.52462	9.76715	9.01894	27979	11.7483	6.3094	11.9763	6.43182	9.11646
alc-RA(modencode)	10.1645	5.46395	28.9704	5.30209	18097	6.6087	3.64445	17.8635	4.90157	18450	9.8729	4.18585	26.2439	6.26966	20408	12.3206	4.94875	34.7136	7.01461	20269	119.21	9.907	251.308	25.3667	114.992	8.8259	260.616	29.5286	119.633	11.0152	249.675	22.6663	121.828	5.20305	235.696	45.2996	5.87198	18900	11.728	12.0744	11.3131	11.6472	11.6907	29004	18.1024	9.71001	18.4345	9.88814	14.0337
alc.a(modencode)	10.4629	5.08675	28.7429	5.65054	18932	6.8027	3.53555	17.7275	5.01407	18713	10.1628	4.3647	26.0421	5.96653	19825	12.6823	4.3764	34.4283	7.86682	21547	122.671	10.5264	249.119	23.6662	118.367	8.8346	258.298	29.237	123.145	9.69375	247.656	25.548	125.404	5.0888	234.82	46.1444	6.12449	19464	11.7244	12.0706	11.3131	11.6471	11.6888	29003	18.1024	9.70999	18.4345	9.88812	14.0337
AlCR2-RB(modencode)	1.4722	0.438233	1.87853	4.28659	15381	1.9608	0.270267	2.5673	9.49914	25497	2.1225	0.329633	2.5084	7.60967	22451	2.5589	0.2715	2.3393	8.61621	22643	0.4595	0.2983	0.623175	2.08909	0.4633	0.0270333	0.64165	23.7355	0.5079	0.0297667	0.6753	22.6864	0.4247	0.0397667	0.28825	7.24853	7.5029	21861	0.312118	0.21649	0.314699	0.21828	0.265397	2963	0.259027	0.198484	0.216595	0.16597	0.210019
AlCR2-RC(modencode)	1.522	0.488333	1.7209	3.52403	12966	2.0272	0.317	2.46718	7.78289	23683	2.179	0.328067	2.45545	7.48461	22264	2.6455	0.318467	2.29272	7.19926	20592	0.45	0.203267	0.492325	2.42206	0.479	0.1132	0.5086	4.49293	0.525	0.115633	0.55425	4.79317	0.4391	0.0397667	0.314325	7.90423	6.4977	20187	0.295664	0.206517	0.314717	0.219826	0.259181	2888	0.258978	0.19845	0.216604	0.16598	0.210003
ald-RA(modencode)	1.3012	0.531167	2.2999	4.3299	15504	0.7902	0.367333	1.4097	3.83766	15316	1.1198	0.241833	2.18998	9.05572	24074	1.47	0.671867	2.51695	3.7462	12422	16.0078	0	33.0637	33.0637	14.5915	0.322533	29.5873	91.7342	14.3037	0.663733	29.8458	44.9665	7.2373	0.261533	14.95	57.163	5.24237	17444	12.3023	14.2952	11.2139	13.0305	12.7105	29306	18.1014	9.73041	9.15882	4.92333	10.4785
ald.a(modencode)	1.303	0.627333	2.18277	3.47945	12797	0.7913	0.304733	1.30707	4.28924	16726	1.1214	0.335867	2.03463	6.05784	20007	1.472	0.671867	2.35215	3.50092	11674	16.0303	0	29.8551	29.8551	14.612	0.395933	26.7498	67.5615	14.3238	0.663733	26.9444	40.5952	7.2475	0.261533	13.5024	51.6278	4.33186	14959	12.3026	14.2949	11.2141	13.0301	12.7104	29305	18.1016	9.73084	9.15898	4.92357	10.4787
Aldh-III-MIP22223(modencode)	8.4602	4.78111	15.0126	3.13998	11681	7.2713	4.39279	11.7328	2.67091	11030	9.9101	5.02266	15.2073	3.02773	11543	10.6518	5.63752	17.0036	3.01615	10046	85.2948	6.85401	122.697	17.9015	88.7585	8.0767	121.829	15.0839	90.3404	7.95067	127.478	16.0337	90.9543	8.26382	125.41	15.1757	2.96369	10330	10.0819	8.60686	10.4913	8.95637	9.5341	28217	12.4242	8.48123	12.5087	8.53887	10.4883
Aldh-III-RE(modencode)	8.9145	4.28702	15.7094	3.6644	13436	7.1951	3.71295	11.7915	3.17577	13029	10.0663	4.25219	15.7789	3.71077	14095	10.6845	4.65771	18.1623	3.8994	12965	85.5953	6.66017	120.52	18.0956	89.1653	7.8909	120.263	15.2408	90.6682	7.66962	125.261	16.3321	91.3963	8.18991	122.842	14.9992	3.61258	12697	9.60181	8.50315	10.0023	8.8578	9.24126	28080	12.6014	8.48596	12.7026	8.5541	10.586
Aldh-III-RI(modencode)	7.8223	5.00941	13.6535	2.72557	10106	6.7374	4.31329	10.2288	2.37147	9703	9.0269	5.12401	12.6273	2.46434	9323	9.7475	7.06095	16.0612	2.27466	7529	76.013	5.10794	114.2	22.3574	80.474	6.28482	116.868	18.5953	80.6967	6.63297	118.952	17.9335	82.0876	5.77807	112.975	19.5523	2.45901	8392	9.71747	8.42072	10.2878	8.91491	9.33522	28124	11.9774	8.27871	12.1839	8.4214	10.2154
Aldh-III-RJ(modencode)	6.3628	3.85178	14.9617	3.88436	14142	5.3731	3.64441	11.6689	3.20187	13119	7.3774	4.07075	15.3501	3.77084	14302	7.7047	4.55877	17.5557	3.85098	12785	62.0988	8.14155	106.378	13.066	64.4855	9.59275	105.594	11.0077	65.3201	9.91245	110.206	11.1179	64.9519	12.6411	109.631	8.67262	3.67701	12928	9.75967	8.41744	10.1348	8.74095	9.26321	28091	12.1569	8.47796	12.0883	8.43017	10.2883
Aldh-III-RK(modencode)	8.0673	6.42742	14.7681	2.29767	8404	6.9484	5.82178	11.6878	2.00759	8164	9.3096	7.13155	14.5016	2.03345	7538	10.0527	9.34516	18.272	1.95524	6452	78.3936	5.09138	105.276	20.6773	82.9943	6.21388	107.678	17.3286	83.2239	6.5999	109.678	16.6181	84.6584	5.31521	103.853	19.5388	2.07349	6841	9.71745	8.42073	10.2877	8.91492	9.33521	28123	11.9774	8.27876	12.1839	8.42146	10.2154
Aldh-III-RL(modencode)	8.4644	5.41275	14.9335	2.75895	10250	7.2357	4.87521	11.7854	2.41742	9901	9.7768	5.82574	14.6102	2.50787	9503	10.4217	7.83517	18.2566	2.33008	7721	82.6945	4.87722	105.562	21.6439	87.5531	5.93725	107.972	18.1856	87.7957	6.38043	110.013	17.2422	89.3616	5.33653	104.315	19.5473	2.50358	8561	9.76968	8.45824	10.3437	8.95519	9.3817	28145	12.1337	8.42432	12.3501	8.57457	10.3707
Aldh-III-RM(modencode)	9.0402	4.93348	16.4403	3.33239	12317	7.472	4.21401	12.1706	2.88812	11896	10.367	5.0799	15.6627	3.08328	11747	10.9761	6.9062	19.7839	2.86466	9560	87.0931	4.69855	105.54	22.4622	92.2102	5.75955	107.951	18.743	92.4384	6.10868	110.07	18.0187	94.1149	5.27003	104.385	19.8072	3.04211	10620	9.63398	8.40099	10.2	8.89459	9.28239	28097	12.3713	8.42179	12.5957	8.57453	10.4908
Aldh-III-RN(modencode)	7.9952	4.38367	13.9208	3.17562	11808	6.7798	3.92673	11.0607	2.81677	11626	9.3298	4.61755	13.8842	3.00682	11481	9.637	6.25865	17.1538	2.74082	9100	77.3584	4.04292	91.0896	22.5307	81.8766	4.85964	92.8735	19.1112	82.1035	5.14185	94.6488	18.4076	83.5467	4.47252	89.9426	20.1101	2.93501	10218	9.67561	8.29154	10.2407	8.77582	9.24592	28082	12.11	8.51961	12.3229	8.66937	10.4055
Aldh-III-RO(modencode)	5.9421	3.57218	13.9526	3.9059	14206	4.9609	3.30711	10.9191	3.30171	13512	7.0086	3.67073	14.0329	3.82292	14495	7.0376	4.53029	17.0029	3.75316	12442	59.7797	3.40342	100.407	29.5019	63.288	4.24882	101.659	23.9265	63.4353	4.28328	104.655	24.4334	64.6508	3.64187	101.191	27.7854	3.69592	13001	10.0604	8.52948	10.6508	9.03005	9.56767	28236	12.7871	9.01377	13.0321	9.18648	11.0048
Aldh-III.a(modencode)	8.3676	5.77134	15.5313	2.69111	9968	7.1583	5.32201	12.0318	2.26077	9210	9.55	6.2952	15.7051	2.49478	9439	10.5139	7.12001	18.3841	2.58203	8572	83.3755	7.05631	120.556	17.0848	86.8784	8.34182	120.304	14.4218	88.3697	8.16205	125.336	15.3559	88.9702	8.23381	122.831	14.9179	2.50717	8577	9.96409	8.73042	10.3827	9.09721	9.54361	28221	12.3451	8.40504	12.429	8.46215	10.4103
Aldh-III.b(modencode)	8.7689	4.75666	15.791	3.31975	12280	7.439	4.37544	12.175	2.78258	11502	10.0176	4.98939	15.9365	3.19408	12141	10.8754	5.61002	18.3697	3.27445	10926	87.8923	6.84215	121.696	17.7863	91.5903	8.06519	121.265	15.0356	93.1636	7.94257	126.51	15.9281	93.8561	8.25513	124.444	15.0748	3.14272	11023	10.0232	8.77379	10.4449	9.14294	9.5962	28251	12.5237	8.56645	12.6168	8.63013	10.5843
Aldh-III.c(modencode)	9.2784	4.2774	16.2465	3.79821	13872	7.5672	3.71424	12.0399	3.24155	13272	10.4941	4.24355	16.1171	3.79802	14411	11.3071	4.68105	18.6965	3.99408	13258	91.3813	6.66348	121.615	18.251	95.226	7.88748	121.197	15.3658	96.8311	7.67083	126.431	16.482	97.5817	8.18863	124.366	15.1876	3.70796	13049	9.84882	8.70787	10.2632	9.07424	9.47353	28189	12.7962	8.56374	12.8954	8.63013	10.7213
Aldh-III.d(modencode)	7.3137	3.61737	14.7164	4.06826	14677	6.1097	3.33893	11.3833	3.40926	13912	8.4275	3.82484	15.0426	3.93286	14827	8.8448	3.97858	17.1508	4.31077	14194	72.0571	5.63539	105.87	18.7866	75.0624	6.66172	105.028	15.7659	76.3518	6.45886	109.713	16.9864	76.9617	6.94055	108.515	15.635	3.93029	13757	9.85235	8.55023	10.2633	8.90684	9.39317	28148	12.4968	8.63239	12.5966	8.70135	10.6068
Aldh-III.e(modencode)	8.3943	5.18207	16.6562	3.2142	11936	7.109	4.53582	12.3169	2.71547	11202	9.7432	5.37576	16.4226	3.05492	11642	10.2526	5.47638	16.9751	3.09969	10369	82.897	11.9445	134.96	11.2989	88.2162	14.4666	138.151	9.54971	88.7777	12.9263	143.557	11.1058	90.0278	13.5786	145.436	10.7107	3.02107	10542	9.87539	8.50819	10.5091	9.05413	9.48669	28195	12.4881	8.65904	12.6639	8.78097	10.648
Aldh-III.f(modencode)	8.2049	4.31	14.7571	3.42392	12614	7.1087	3.78078	10.9005	2.88314	11878	9.3643	4.22708	14.3834	3.40269	12991	10.3403	4.63189	16.3004	3.51917	11736	81.8404	7.37445	131.949	17.8928	85.2165	8.75801	131.434	15.0073	86.7884	8.44887	136.966	16.2112	87.2401	9.10272	135.586	14.8951	3.30723	11609	9.97458	8.73962	10.386	9.10015	9.5501	28225	12.2088	8.39322	12.2723	8.4369	10.3278
Aldh-III.g(modencode)	7.7179	3.93288	13.7458	3.49509	12861	6.5484	3.48954	10.1204	2.90022	11946	9.0112	3.9075	12.9838	3.32278	12709	9.4497	4.82887	16.0184	3.31721	11073	78.4621	4.27247	126.069	29.5073	83.0883	5.48877	128.059	23.3311	83.2335	5.52308	131.742	23.8531	84.7655	4.70024	127.275	27.0785	3.25882	11435	10.1662	8.70718	10.7657	9.22056	9.71491	28305	12.7105	8.80806	12.9445	8.97018	10.8583
Aldh-III.h(modencode)	8.0792	4.28772	14.4902	3.37947	12462	6.9116	3.76354	10.6022	2.81707	11628	9.2209	4.20403	13.9463	3.31737	12677	10.1515	4.61328	16.1839	3.50812	11706	80.5018	7.26936	130.874	18.0035	83.8841	8.62555	130.649	15.1467	85.3239	8.35133	136.037	16.2893	85.9037	8.98853	133.68	14.8723	3.25551	11427	9.96408	8.73036	10.3827	9.09717	9.54358	28220	12.345	8.40505	12.4289	8.46217	10.4103
Aldh-III.i(modencode)	8.0667	4.02782	14.0739	3.49417	12856	6.8204	3.46463	10.1728	2.93618	12103	9.4898	3.98349	13.5741	3.4076	13004	9.9658	4.8912	16.4942	3.37223	11271	81.8345	5.28934	125.913	23.805	86.6276	6.43863	128.449	19.9498	86.8685	6.80701	130.975	19.2412	88.2561	5.96469	124.498	20.8726	3.30254	11589	10.1447	8.62342	10.7389	9.1285	9.65889	28288	12.7366	8.71666	12.94	8.8559	10.8123
Aldh-III.j(modencode)	5.5568	3.93557	8.47327	2.153	7807	5.5583	3.45221	7.59147	2.19902	8980	6.3282	3.90729	9.3932	2.40402	9084	9.5321	4.90707	13.8209	2.81652	9388	17.595	1.27334	21.6137	16.974	19.2399	1.05777	23.0739	21.8137	22.7962	1.3112	27.5144	20.9841	29.8475	1.01836	35.5535	34.9126	2.39314	8109	3.16639	2.78041	3.46241	3.04034	3.11239	20817	4.10129	2.39152	5.3699	3.13126	3.74849
Aldh-III.k(modencode)	8.4138	5.71086	16.6528	2.91599	10877	7.1542	4.92174	12.4668	2.53301	10400	9.749	5.8138	16.5101	2.83982	10857	10.2913	5.84874	17.0291	2.91158	9705	83.1727	14.1309	133.87	9.47358	88.3953	16.9602	137.519	8.10834	88.9319	16.1026	142.323	8.83852	90.1914	17.907	144.474	8.06801	2.8001	9664	9.88527	8.53141	10.506	9.06711	9.49745	28206	12.4307	8.64146	12.6068	8.76385	10.6107
Aldh-RA(modencode)	13.2662	0.865067	6.39738	7.39524	21916	7.1903	1.8266	4.51072	2.46947	10118	10.2491	1.0218	5.36217	5.24777	18303	10.73	0.526967	5.3205	10.0965	24241	169.922	0.0406667	69.3632	1705.65	158.507	0.0486667	64.5943	1327.28	129.528	0.0388	53.5033	1378.95	181.424	0.291267	74.4363	255.561	6.30224	19827	12.8087	16.5792	11.9482	15.4654	14.2004	29652	18.0142	12.0715	25.2317	16.9081	18.0564
Aldh.a(modencode)	17.3061	1.63527	8.13653	4.97566	17324	9.3793	2.7924	5.2639	1.88508	7614	13.689	1.35037	8.5138	6.30481	20476	14.0126	1.41293	6.02145	4.26167	14024	221.672	0	73.4027	73.4027	206.63	0.238867	68.0437	284.861	169.012	0.238067	56.7055	238.192	237.287	0.474333	79.263	167.104	4.3568	15030	12.8089	16.1934	11.9397	15.0946	14.0091	29611	18.0197	12.0614	25.2991	16.9339	18.0785
Aldolase-RB(modencode)	96.2872	8.18353	70.9007	8.66382	23603	116.077	10.9036	84.9552	7.79151	23694	112.585	11.4253	82.824	7.2492	21940	73.4778	12.7346	55.6567	4.3705	14377	207.446	13.4854	199.488	14.793	219.322	13.2696	223.559	16.8475	200.677	19.175	218.923	11.4171	221.057	19.8028	243.753	12.309	7.01876	21099	2.15445	1.84257	2.27779	1.94805	2.05571	17101	1.72883	2.73113	1.9044	3.00849	2.34321
Aldolase-RC(modencode)	111.658	8.78413	73.2494	8.33884	23180	134.585	11.884	87.505	7.36324	23149	130.175	12.2538	84.5829	6.90259	21445	84.7442	13.279	56.6692	4.26757	14048	238.59	13.4766	199.436	14.7987	252.381	13.1796	223.548	16.9616	230.562	19.1431	218.407	11.4092	254.225	19.7779	243.523	12.3128	6.71806	20577	2.13678	1.83284	2.2603	1.93879	2.04218	17026	1.71313	2.72068	1.88896	2.99992	2.33067
Aldolase-RD(modencode)	106.761	8.1707	94.8461	11.6081	26321	128.27	11.4639	113.821	9.92865	25830	123.551	12.5786	109.666	8.71839	23739	80.4348	15.1746	72.3586	4.76839	15490	225.258	19.7615	257.111	13.0107	238.3	19.4317	286.346	14.736	217.785	28.2658	279.799	9.89886	240.115	29.2315	316.101	10.8137	8.75588	23456	2.10993	1.8232	2.23209	1.92876	2.0235	16938	1.69786	2.70759	1.87194	2.98521	2.31565
Aldolase-RE(modencode)	17.4224	34.5368	35.2147	1.01963	3264	22.2761	54.1407	49.3713	0.911908	3250	25.0878	56.81	54.7748	0.964174	3092	30.8494	68.1776	67.8345	0.994967	2926	73.8268	8.5596	101.189	11.8217	91.6758	7.7221	124.684	16.1464	107.666	10.3816	152.303	14.6704	109.376	7.3881	163.524	22.1335	0.972669	2666	4.23746	2.94274	5.26195	3.6542	4.02409	22930	4.83326	3.49005	4.91002	3.54549	4.1947
Aldolase-RH(modencode)	8.3466	13.278	10.9805	0.826965	2507	8.173	19.2652	10.8128	0.561262	1712	10.9956	19.9907	12.902	0.645402	1768	13.3204	23.6168	14.2602	0.603816	1474	82.6994	6.1633	103.225	16.7484	102.745	5.56553	128.132	23.0224	120.726	7.17053	154.532	21.5509	122.887	6.58187	164.737	25.0289	0.659361	1490	9.90815	7.52114	12.3098	9.34418	9.77082	28320	14.7713	9.06324	15.0357	9.22545	12.0239
Aldolase-RI(modencode)	14.3939	28.925	27.6179	0.954811	2999	19.1979	44.1814	39.0352	0.883522	3110	22.7108	45.4674	43.6805	0.960701	3073	28.7382	53.3252	54.3447	1.01912	3027	70.9122	6.49787	83.3343	12.8249	87.8814	5.9114	103.336	17.4809	103.363	7.87577	124.56	15.8155	105.146	5.61953	132.314	23.5453	0.954538	2605	4.92655	3.1224	6.10546	3.86959	4.506	23760	5.3841	3.59672	5.47694	3.65874	4.52913
Aldolase.b(modencode)	44.3337	8.31577	50.0769	6.02192	19693	64.3184	11.0943	71.827	6.47423	21766	61.7658	11.5758	68.2521	5.89608	19681	54.9623	12.8674	59.2852	4.60741	15044	125.758	13.4846	154.091	11.4272	144.953	13.2698	178.415	13.4452	141.371	19.1883	181.931	9.48133	132.966	19.7842	186.136	9.40832	5.74991	18672	2.83663	2.03605	3.2696	2.34682	2.62227	19261	2.19798	2.57214	2.06731	2.41922	2.31416
Aldolase.c(modencode)	37.6294	8.32	48.5537	5.83578	19293	54.6648	11.0899	70.4512	6.35275	21562	52.6403	11.5756	67.0453	5.79195	19474	47.4255	12.8706	59.623	4.63249	15129	107.712	13.4842	154.513	11.4588	124.057	13.2755	178.949	13.4797	121.279	19.1879	182.774	9.52546	113.895	19.7944	186.412	9.41742	5.65324	18476	2.86244	2.04619	3.29681	2.35669	2.64053	19321	2.21859	2.55725	2.08352	2.40156	2.31523
Aldolase.d(modencode)	13.156	27.9549	27.6396	0.988721	3127	17.4297	43.0513	38.8009	0.901273	3206	20.919	44.8871	43.8921	0.977832	3151	26.6984	53.0969	54.9733	1.03534	3087	65.2439	6.65297	83.7157	12.5832	80.7915	6.0279	103.845	17.2274	95.1071	8.03458	125.173	15.5794	96.3709	5.77743	132.458	22.9268	0.975791	2678	4.95925	3.11888	6.14104	3.86211	4.52032	23781	5.45661	3.56228	5.52912	3.60961	4.53941
Aldolase.e(modencode)	40.2063	9.47703	49.2767	5.19959	17867	59.0772	12.4104	72.6137	5.85103	20649	56.8449	12.1989	68.87	5.64561	19189	51.4676	13.0391	61.3654	4.70626	15323	112.881	13.2786	154.212	11.6136	129.8	13.1142	178.288	13.595	126.92	18.9633	182.209	9.60854	119.384	19.5923	186.123	9.4998	5.35062	17737	2.80755	1.98577	3.22835	2.2834	2.57627	19075	2.14837	2.46601	2.02081	2.3196	2.2387
Aldolase.f(modencode)	102.632	8.18353	56.1474	6.86102	21100	121.158	10.9036	65.6394	6.02	21000	115.366	11.4253	63.4208	5.55093	18989	89.8977	12.7346	51.4457	4.03983	13407	285.876	13.4854	210.063	15.5771	302.125	13.2696	237.537	17.9009	295.472	19.175	243.158	12.681	316.548	19.8028	263.512	13.3068	5.61794	18399	2.78544	2.47799	2.94376	2.61883	2.7065	19572	2.43874	3.28676	2.61269	3.5212	2.96485
Aldolase.g(modencode)	113.043	8.78413	58.7408	6.68715	20794	133.429	11.884	68.5014	5.76416	20439	126.776	12.2538	65.4022	5.3373	18503	98.5621	13.279	52.5398	3.9566	13145	312.857	13.4766	210.68	15.633	330.744	13.1796	238.214	18.0744	323.176	19.1431	243.267	12.7078	346.415	19.7779	264.025	13.3495	5.4363	17972	2.76759	2.46778	2.92582	2.60888	2.69252	19504	2.42208	3.27891	2.59625	3.51469	2.95298
Aldolase.h(modencode)	109.035	8.1707	75.5012	9.24049	24246	128.392	11.4639	88.4825	7.71839	23603	121.589	12.5786	84.0912	6.68523	21119	94.4774	15.1746	66.8528	4.40556	14462	298.824	19.7615	272.103	13.7694	315.926	19.4317	305.901	15.7423	308.777	28.2658	312.946	11.0715	330.961	29.2315	343.437	11.7489	7.01242	21088	2.74062	2.45765	2.89747	2.59831	2.67351	19437	2.40496	3.26827	2.57774	3.50307	2.93851
Aldolase.i(modencode)	110.054	9.47703	60.2578	6.35829	20250	130.445	12.4104	71.614	5.77048	20459	124.197	12.1989	68.9033	5.64834	19195	97.0293	13.0391	55.989	4.29393	14138	299.462	13.2786	214.543	16.1571	315.85	13.1142	241.495	18.4147	310.584	18.9633	247.87	13.0711	336.871	19.5923	271.214	13.8429	5.51776	18169	2.72106	2.41118	2.86996	2.54313	2.63633	19309	2.38095	3.20092	2.58247	3.47185	2.90905
Aldolase.j(modencode)	99.2177	8.1707	76.2321	9.32994	24337	117.172	11.4639	89.7211	7.82644	23736	110.919	12.5786	85.1373	6.76839	21264	86.1179	15.1746	67.3475	4.43816	14548	266.726	19.7615	267.785	13.5508	282.029	19.4317	300.063	15.4419	275.629	28.2658	307.058	10.8632	295.411	29.2315	339.077	11.5997	7.09073	21223	2.68829	2.40468	2.84252	2.54264	2.61954	19254	2.35235	3.2006	2.52118	3.43031	2.87611
Aldolase.k(modencode)	6.1139	13.1458	7.76537	0.590711	1626	5.9854	19.0745	7.80107	0.40898	1095	8.3669	19.8402	9.79107	0.493498	1145	10.8663	23.4841	12.4631	0.530704	1219	66.2693	6.1641	97.1626	15.7627	82.1399	5.5653	122.019	21.925	96.6834	7.1572	144.398	20.1752	98.0911	6.6005	153.545	23.2626	0.505973	944	10.8391	7.92041	13.4349	9.81724	10.5029	28605	16.1532	8.89755	16.3884	9.02709	12.6166
Aldolase.m(modencode)	100.034	8.18353	56.0842	6.8533	21085	118.076	10.9036	65.5868	6.01517	20992	112.432	11.4253	63.2994	5.5403	18968	87.6108	12.7346	51.2654	4.02567	13355	278.604	13.4854	209.953	15.5689	294.439	13.2696	237.427	17.8926	287.955	19.175	243.008	12.6732	308.495	19.8028	263.408	13.3015	5.60861	18381	2.78509	2.47799	2.94339	2.61883	2.70632	19570	2.43874	3.28676	2.61269	3.5212	2.96485
Alg-2-RC(modencode)	24.005	3.29175	34.0249	10.3364	25276	18.0584	2.05335	26.0172	12.6706	27483	42.8393	3.0267	61.9797	20.4776	29227	25.0014	1.7306	34.2965	19.8177	28865	20.014	2.07545	20.322	9.79161	15.0472	2.0145	15.1599	7.52541	14.6141	1.5761	14.8909	9.44794	22.8994	2.02895	23.7742	11.7175	15.8256	28166	0.833743	0.467188	0.626836	0.351248	0.569754	6457	0.809269	0.584531	1.26807	0.915925	0.89445
Alg-2-RD(modencode)	14.3749	1.3738	9.58475	6.97682	21269	11.4321	0.5688	7.3447	12.9126	27618	22.6264	1.3435	15.7132	11.6957	26122	13.8286	0.5878	8.8875	15.1199	27266	7.0585	0	4.1372	4.1372	5.6979	0	3.2095	3.2095	4.9579	0	2.80725	2.80725	7.7226	0	4.77545	4.77545	11.6763	26093	0.49103	0.311959	0.396378	0.251825	0.362798	4157	0.433682	0.358525	0.675519	0.558451	0.506544
Alg-2.a(modencode)	22.9282	3.9947	27.931	6.99201	21295	17.2974	2.4622	21.3671	8.67807	24717	40.0425	3.59133	47.6993	13.2818	27081	23.406	1.9654	26.8092	13.6406	26548	18.7422	3.6574	15.7713	4.31217	14.046	3.48987	11.7478	3.36627	13.7224	2.75323	12.0397	4.37293	21.5313	3.50573	18.9337	5.40079	10.6481	25292	0.81743	0.468058	0.612608	0.350777	0.562218	6362	0.793322	0.586277	1.24477	0.919905	0.886069
Alg-2.b(modencode)	24.8636	23.0271	36.5565	1.58754	5457	18.7044	9.88045	27.9763	2.83148	11687	44.3717	19.6777	66.6825	3.38873	12941	25.8957	10.1759	37.0397	3.63996	12126	20.7299	3.40375	21.8431	6.41736	15.5854	3.6049	16.2954	4.52035	15.1369	2.844	15.9557	5.61031	23.7185	4.80625	25.2829	5.26042	2.86193	9938	0.833745	0.467187	0.626836	0.351246	0.569754	6459	0.809269	0.584533	1.26807	0.915924	0.894449
Alg-2.c(modencode)	24.4081	7.45555	34.8184	4.67014	16486	18.3617	5.07725	26.6257	5.24411	19285	43.5588	7.6568	63.4555	8.28747	23236	25.4213	4.3671	35.142	8.047	21837	20.3501	2.5301	20.7793	8.21282	15.2999	2.45	15.4984	6.32589	14.8596	2.0101	15.2086	7.56611	23.284	3.16975	24.2325	7.64491	6.56218	20288	0.833744	0.467187	0.626837	0.351247	0.569754	6458	0.809271	0.584533	1.26807	0.915925	0.894451
Alg-2.d(modencode)	24.2416	6.91035	34.2242	4.9526	17268	18.2364	4.5118	26.1639	5.79899	20530	43.2615	6.8894	62.3521	9.05044	24071	25.2478	4.5546	34.4932	7.57327	21132	20.2112	2.6032	20.4156	7.84249	15.1955	2.52	15.2259	6.04204	14.7582	1.5761	14.9532	9.48747	23.1251	3.3531	23.8843	7.12306	6.84383	20792	0.83374	0.467187	0.626836	0.351248	0.569753	6455	0.809272	0.584534	1.26807	0.915925	0.894451
Alg-2.e(modencode)	24.2784	5.73405	34.3538	5.99119	19622	18.2408	4.043	26.237	6.4895	21793	43.3272	7.677	62.5927	8.15328	23099	25.2862	3.802	34.6347	9.10959	23213	20.2419	2.54275	20.3889	8.01846	15.2186	2.32965	15.2346	6.53944	14.7806	2.00505	14.8572	7.40991	23.1602	2.85085	23.6157	8.28374	7.43589	21761	0.833741	0.467187	0.626837	0.351248	0.569753	6456	0.810304	0.584532	1.26969	0.915923	0.895113
Alg10-RA(modencode)	0.1678	0	0.3861	0.3861	839	0.4368	1.01895	0.435033	0.426943	1154	0.2344	0	0.314233	0.314233	558	0.3488	0.27845	0.3662	1.31514	4164	16.5829	0.46175	12.3717	26.7931	14.6761	0	10.3904	10.3904	15.5009	0	12.0017	12.0017	16.8408	0	12.7006	12.7006	0.610603	1330	98.8254	70.7462	87.4619	62.6113	79.9112	31564	35.4874	44.4407	38.5549	48.2821	41.6913
Alh-RA(modencode)	6.4636	1.19382	4.16683	3.49033	12837	7.6401	1.3485	4.56447	3.38485	13827	6.5166	0.991667	3.87377	3.90632	14739	10.9496	1.5779	6.58314	4.17209	13798	1.05	0.230722	1.08497	4.70249	0.904	0.3574	1.00684	2.81712	1.0023	0.474444	0.92663	1.95308	0.7203	0.2837	0.76572	2.69905	3.7384	13141	0.162448	0.161127	0.13986	0.138723	0.150539	1545	0.131189	0.0915376	0.0942789	0.0657832	0.0956973
Alh-RB(modencode)	2.7027	1.26538	2.19253	1.73271	6050	2.6812	1.19622	2.18053	1.82285	7362	2.419	0.90744	1.9094	2.10416	7841	3.6454	1.84714	3.23992	1.75402	5734	1.2022	0.1241	1.342	10.8139	1.1078	0.20968	1.467	6.99638	1.0895	0.23032	1.1072	4.80722	0.8018	0.20428	1.1147	5.45673	1.85343	6008	0.444814	0.496982	0.409886	0.457958	0.45241	5295	0.406348	0.29887	0.299045	0.219948	0.306053
Alh-RC(modencode)	3.3811	1.79482	4.1064	2.28791	8350	3.1567	1.84854	3.48638	1.88602	7616	2.6853	1.44084	2.56668	1.78138	6498	4.7181	2.25734	5.3272	2.35995	7814	11.1358	0.9425	10.4192	11.0548	10.8927	1.2758	10.6241	8.32742	12.1436	0.864625	10.989	12.7095	9.6708	0.776412	8.55527	11.019	2.07881	6860	3.29354	4.14695	3.22164	4.05642	3.67964	22191	3.84693	2.57383	3.06358	2.04972	2.88352
Alh-RD(modencode)	6.6776	1.19719	4.64442	3.87944	14118	7.9164	1.34628	5.25198	3.90111	15525	6.7522	0.989556	4.35022	4.39614	16190	11.2681	1.51877	7.39952	4.87206	15783	1.0484	0.227678	1.04364	4.58385	0.9465	0.351956	1.08089	3.0711	1.0467	0.469433	1.00042	2.13112	0.7357	0.281511	0.77575	2.75566	4.26219	14756	0.157003	0.155268	0.141743	0.140177	0.148547	1530	0.132219	0.0928905	0.0929337	0.0652905	0.0958335
Alh-RE(modencode)	3.3306	1.93031	4.32181	2.23892	8165	3.096	1.91592	3.60143	1.87974	7576	2.6423	1.43381	2.63883	1.84043	6740	4.6543	2.36564	5.77123	2.4396	8095	11.0556	0.869589	10.3478	11.8997	10.8638	1.23762	10.5514	8.52556	11.9405	1.24154	10.6702	8.5943	9.5593	0.797711	8.3434	10.4592	2.09967	6947	3.3194	4.18408	3.26181	4.11149	3.7192	22292	3.85675	2.56548	3.08763	2.05386	2.89093
Alh-RF(modencode)	2.7916	1.67366	2.46908	1.47526	5022	2.7192	1.43436	2.45075	1.7086	6814	2.3231	1.1051	2.1246	1.92254	7071	4.1633	1.24182	3.9516	3.1821	10633	1.085	0.07424	1.20858	16.2794	1.1547	0.04644	1.4374	30.9518	1.2083	0.01358	1.02223	75.2749	0.7158	0.16588	1.0965	6.6102	2.07213	6837	0.388666	0.467048	0.413634	0.497051	0.4416	5163	0.444359	0.290227	0.263239	0.171931	0.292439
Alh-RG(modencode)	1.2555	1.42708	1.67327	1.17251	3872	1.5481	1.30868	1.89398	1.44725	5601	1.1459	1.06028	1.66097	1.56654	5588	2.1729	2.01558	2.79067	1.38455	4412	1.6005	0.12782	1.29032	10.0948	1.384	0.21912	1.38957	6.34158	1.4217	0.24534	1.05102	4.28392	1.0225	0.2114	1.0654	5.03974	1.39271	4178	1.27479	1.39672	1.10235	1.20778	1.24541	12373	0.918352	0.654287	0.660487	0.470569	0.675924
Alh-RH(modencode)	3.3098	1.75402	4.04676	2.30713	8444	3.0986	1.89319	3.43485	1.81432	7308	2.6203	1.43478	2.51705	1.75431	6384	4.6214	2.24917	5.46171	2.42833	8055	10.9746	0.588544	10.1116	17.1808	10.7734	0.918733	10.2371	11.1426	11.8517	0.760922	10.4808	13.7738	9.489	0.6084	8.1546	13.4034	2.07602	6847	3.31579	4.1883	3.255	4.11151	3.71765	22288	3.82486	2.56453	3.06235	2.05327	2.87625
Alh-RI(modencode)	3.3398	1.77672	4.0145	2.2595	8248	3.1413	1.8952	3.43925	1.81472	7311	2.6593	1.39372	2.51988	1.80802	6601	4.6903	2.27031	5.49387	2.41988	8025	11.1553	0.699411	10.1414	14.4999	10.9192	1.00999	10.2991	10.1973	12.0377	0.836344	10.5236	12.5828	9.5991	0.708389	8.11086	11.4497	2.07553	6846	3.34011	4.19483	3.26942	4.10604	3.7276	22314	3.83208	2.56651	3.05577	2.04659	2.87524
alien-RA(modencode)	11.3822	2.27898	19.1985	8.42416	23293	8.4019	2.00836	13.8247	6.88358	22456	12.5832	3.24028	20.7334	6.39864	20655	12.9757	2.7121	20.9179	7.7128	21316	35.4876	0.2074	35.7207	172.231	31.8972	0.55388	31.6424	57.1287	34.1825	0.56794	34.6989	61.096	47.0976	0.94822	47.8209	50.4323	7.35479	21651	3.11782	2.82024	2.80238	2.5349	2.81883	19899	4.06842	2.63435	5.60559	3.62968	3.98451
alien-RB(modencode)	8.9504	3.17485	17.414	5.48499	18543	6.7375	2.40505	12.4755	5.18722	19150	10.1518	3.27603	18.6804	5.70214	19289	10.0556	2.93195	18.7142	6.38287	19145	24.8252	8.46077	36.6592	4.33284	22.2764	8.25033	32.6341	3.95549	23.9074	7.33962	36.1886	4.93059	32.8753	13.9993	50.0581	3.57576	5.6893	18555	2.77364	2.4454	2.48887	2.19433	2.47556	18760	3.54841	2.37752	4.87945	3.26935	3.51868
ALiX-RA(modencode)	3.5085	1.24282	8.88987	7.15298	21539	2.6904	0.81372	6.44007	7.91435	23850	3.8124	0.71006	8.38052	11.8025	26200	5.5202	1.07544	12.5364	11.657	25389	38.4216	1.21798	50.3196	41.314	36.3872	1.49968	52.702	35.1422	41.6347	1.57934	56.6796	35.8882	44.7128	0.02784	51.4983	1849.79	9.63172	24409	10.951	10.0781	10.3712	9.54443	10.2362	28512	15.4753	7.54224	16.6194	8.09985	11.9342
ALiX.a(modencode)	3.4798	1.03568	7.90911	7.63661	22256	2.5582	0.6781	5.63741	8.31354	24328	3.6744	0.591717	7.31231	12.3578	26569	5.6543	0.934533	11.2462	12.034	25620	40.3243	1.08637	50.3762	46.3713	38.6051	1.24973	52.151	41.7297	44.2642	1.31612	56.5704	42.9828	46.9995	0.0232	53.3058	2297.66	10.0855	24798	11.5881	10.9744	11.0941	10.5065	11.0408	28784	17.3029	7.82841	18.3721	8.31217	12.9539
ALiX.b(modencode)	3.3821	1.98468	9.04563	4.55773	16167	2.4864	1.63292	6.45143	3.95086	15680	3.5712	1.0728	8.3735	7.80528	22693	5.4955	2.13364	12.9207	6.05572	18498	39.1919	11.2563	58.8886	5.2316	37.5211	25.2595	61.1042	2.41905	43.0212	16.0515	66.2879	4.12971	45.6797	10.0798	62.2424	6.17495	5.5924	18342	11.588	10.9744	11.094	10.5066	11.0408	28785	17.3026	7.82844	18.3718	8.3122	12.9538
Alk-RA(modencode)	45.7374	3.62006	54.6679	15.1014	28065	41.1658	5.19884	46.3609	8.91754	24961	29.9906	4.73039	38.6666	8.17409	23122	47.1351	5.91886	66.9208	11.3064	25147	25.7445	0.214262	6.77838	31.6359	27.6685	0.254238	6.88228	27.0703	22.7343	0.277	5.91739	21.3624	24.3881	0.0743125	5.45307	73.3802	10.8748	25486	0.562876	0.858419	0.604943	0.922572	0.737203	8163	0.552262	0.482322	0.592436	0.517408	0.536107
AlkB-RA(modencode)	0.4795	0.36365	0.7426	2.04207	7310	0.5373	0.30115	0.743533	2.46898	10115	1.1034	1.0669	1.57963	1.48058	5218	0.5311	0.62245	0.6915	1.11093	3421	2.0677	0	1.96137	1.96137	1.8944	0.55505	1.89137	3.40756	1.4159	0	1.6569	1.6569	2.6315	0.48465	2.49813	5.15451	1.77564	5704	4.3122	1.87394	3.95078	1.71688	2.96345	20398	2.63521	2.66598	4.89764	4.95481	3.78841
alph-MIP21566(modencode)	82.8602	19.3825	361.32	18.6415	29112	83.5715	19.3659	354.675	18.3144	29374	76.6506	16.6787	284.331	17.0475	28375	90.6964	18.2332	398.252	21.8421	29295	78.8298	4.26917	151.981	35.5996	70.557	4.2687	132.077	30.9407	78.0621	4.56716	141.234	30.9238	63.9101	2.48849	98.2195	39.4696	18.9614	29026	0.951359	1.02843	0.851519	0.920502	0.937952	10056	0.934076	0.860697	0.764736	0.70466	0.816042
alph-RA(modencode)	65.2209	25.3578	416.869	16.4395	28536	60.1015	23.1338	385.974	16.6844	28938	55.2675	21.8238	314.355	14.4042	27546	79.6334	25.3982	470.832	18.538	28511	54.9542	10.6981	190.547	17.8113	45.3341	10.1949	155.623	15.2649	54.9153	9.3424	184.52	19.7508	38.4343	3.66748	122.102	33.2932	16.5165	28377	0.842586	0.994331	0.695085	0.820267	0.838067	9142	0.913709	0.689601	0.63949	0.48264	0.68136
alph-RB(modencode)	66.2854	17.5247	361.637	20.6358	29494	63.2949	14.8323	334.32	22.54	29970	54.6876	13.2209	275.676	20.8516	29306	74.3623	14.5569	392.125	26.9374	30017	66.9609	4.44793	170.952	38.434	56.2765	4.3014	146.88	34.1471	67.5913	4.78082	160.056	33.4787	57.8992	2.40637	111.402	46.2948	22.7412	29743	1.01019	1.22443	0.849003	1.02905	1.02817	10818	1.06788	0.908946	0.914753	0.77861	0.917547
alph-RC(modencode)	78.3087	25.2638	416.432	16.4834	28546	71.9828	23.0448	385.487	16.7277	28952	65.8425	21.7384	313.721	14.4317	27556	95.5963	25.3062	470.389	18.5879	28526	66.2599	10.8531	190.403	17.5436	54.747	10.1641	155.531	15.302	66.3035	9.48016	184.428	19.4542	46.4114	3.65854	122.002	33.3471	16.5577	28391	0.846137	1.00634	0.699118	0.831484	0.84577	9216	0.921102	0.693578	0.644757	0.485494	0.686233
alph-RD(modencode)	71.3137	31.5797	499.312	15.8112	28350	65.5311	28.806	462.34	16.0502	28750	59.9412	27.173	376.185	13.8441	27325	87.0485	31.6327	564.034	17.8307	28314	60.3211	13.3459	227.27	17.0292	49.8401	12.7051	185.684	14.6149	60.3608	11.6397	220.067	18.9066	42.2516	4.57317	145.141	31.7375	15.884	28182	0.845856	1.00634	0.698885	0.831483	0.845641	9214	0.921102	0.693416	0.644756	0.48538	0.686163
alph-RE(modencode)	47.7822	12.9917	296.731	22.84	29821	42.2556	12.3174	270.303	21.9447	29895	34.6733	10.6015	211.813	19.9796	29106	49.7232	12.256	314.337	25.6477	29880	32.0773	7.25765	119.501	16.4655	27.1722	6.18215	99.006	16.0148	31.1008	6.91998	111.894	16.1696	27.845	4.31568	85.1906	19.7398	22.603	29718	0.671323	0.92513	0.568668	0.783664	0.737196	8162	0.736016	0.625479	0.658966	0.56	0.645115
alph.a(modencode)	50.954	12.9958	296.747	22.8341	29819	45.0935	12.3213	270.333	21.9404	29892	36.975	10.5994	211.824	19.9846	29109	53.0749	12.2599	314.386	25.6434	29879	34.2066	7.25857	119.516	16.4655	29.0063	6.18347	99.0525	16.0189	33.1351	6.91233	111.888	16.1867	29.6669	4.31607	85.2148	19.7436	22.6006	29716	0.671323	0.925128	0.569264	0.784484	0.73755	8166	0.734809	0.624308	0.657897	0.558963	0.643994
alph.b(modencode)	60.1351	12.9133	296.365	22.9503	29836	52.9962	12.2432	269.886	22.0436	29909	43.1007	10.5303	211.269	20.063	29130	62.4602	12.1793	313.968	25.7788	29900	40.5251	7.38685	119.39	16.1625	34.4115	6.15652	98.9519	16.0727	39.3668	7.03478	111.827	15.8964	35.2484	4.30823	85.127	19.7591	22.7089	29734	0.673901	0.940242	0.572237	0.798398	0.746194	8273	0.742823	0.63027	0.665112	0.564334	0.650635
alph.c(modencode)	69.9125	32.1969	482.081	14.9729	28010	63.9938	30.4678	450.342	14.7809	28375	58.3658	27.3687	375.333	13.714	27267	84.5437	36.8061	567.475	15.418	27397	53.8617	15.6154	219.37	14.0483	45.3517	14.1842	181.386	12.7879	53.3677	14.2603	214.185	15.0197	40.4391	6.52846	137.616	21.0794	14.7214	27730	0.770416	0.92283	0.648692	0.777025	0.779741	8601	0.833951	0.631244	0.631922	0.478322	0.64386
alph.d(modencode)	57.9672	12.6385	346.181	27.3909	30282	51.3	11.8847	315.389	26.5373	30354	42.0641	9.81614	247.128	25.1756	29966	60.38	11.4469	366.837	32.0469	30425	38.8787	4.5565	139.391	30.5918	32.9641	3.57932	115.613	32.3004	37.6614	4.26352	130.493	30.6069	33.6899	2.9483	99.5083	33.7511	27.7877	30280	0.670702	0.924273	0.568668	0.783664	0.736827	8158	0.73414	0.62374	0.656723	0.557965	0.643142
alph.e(modencode)	59.9384	12.6337	346.25	27.4069	30286	53.0058	11.8802	315.441	26.5519	30356	43.4945	9.81866	247.228	25.1794	29967	62.3732	11.4421	366.875	32.0635	30426	40.2008	4.5554	139.414	30.6042	34.0494	3.57774	115.604	32.3121	38.9421	4.2727	130.504	30.5437	34.8356	2.94784	99.5242	33.7617	27.8004	30282	0.670702	0.924273	0.568073	0.782844	0.736473	8153	0.734676	0.62434	0.657204	0.558503	0.643681
alph.f(modencode)	71.0425	25.3578	367.17	14.4796	27825	68.2696	23.1338	336.645	14.5521	28275	65.8133	21.8238	268.245	12.2914	26537	76.7822	25.3982	390.661	15.3815	27379	96.75	10.6981	171.257	16.0082	86.8475	10.1949	144.376	14.1617	94.4359	9.3424	161.812	17.3201	61.5622	3.66748	117.351	31.9977	14.1761	27450	1.36186	1.47007	1.22247	1.3196	1.3435	13101	1.38328	1.22992	0.901751	0.801777	1.07918
alph.g(modencode)	68.9166	17.5247	356.712	20.3548	29445	66.2462	14.8323	329.139	22.1908	29932	64.1174	13.2209	273.915	20.7183	29289	74.5761	14.5569	384.603	26.4207	29966	93.66	4.44793	174.792	39.2972	84.3486	4.3014	152.395	35.4291	91.5084	4.78082	162.513	33.9928	58.8372	2.40637	106.428	44.2275	22.4212	29689	1.35903	1.46076	1.22392	1.31553	1.33981	13073	1.38134	1.22705	0.88816	0.788955	1.07138
alph.h(modencode)	82.6867	31.5797	449.689	14.2398	27737	78.676	28.806	413.028	14.3383	28180	69.7469	27.173	327.195	12.0412	26365	86.1986	31.6327	477.522	15.0958	27257	75.4135	13.3459	196.982	14.7598	63.2652	12.7051	163.252	12.8493	75.8165	11.6397	187.274	16.0893	67.9891	4.57317	145.605	31.8389	13.9288	27331	0.912039	1.08125	0.765119	0.907068	0.916368	9862	0.963655	0.879556	0.864166	0.788749	0.874031
alph.i(modencode)	82.3817	31.5797	447.418	14.1679	27714	78.6708	28.806	410.823	14.2617	28162	72.9623	27.173	327.016	12.0346	26359	86.8606	31.6327	475.524	15.0326	27233	84.5577	13.3459	200.324	15.0102	75.2263	12.7051	168.499	13.2623	83.6773	11.6397	189.803	16.3065	69.6222	4.57317	144.926	31.6905	13.8742	27304	1.02641	1.15892	0.913143	1.03103	1.03238	10845	1.06364	0.963352	0.884981	0.801539	0.928378
alph.k(modencode)	68.7063	25.3578	372.917	14.7062	27902	65.5719	23.1338	342.689	14.8133	28386	56.1729	21.8238	270.3	12.3855	26583	77.0278	25.3982	399.437	15.727	27509	69.088	10.6981	166.778	15.5895	57.6026	10.1949	137.943	13.5306	69.6904	9.3424	158.944	17.0132	61.1505	3.66748	123.155	33.5802	14.408	27573	1.00556	1.22992	0.838389	1.02545	1.02483	10788	1.06281	0.904743	0.932572	0.793876	0.9235
alph.l(modencode)	80.2637	25.2638	367.072	14.5296	27843	77.0369	23.0448	336.501	14.602	28298	74.0723	21.7384	267.951	12.3262	26554	86.6847	25.3062	390.604	15.4351	27402	109.675	10.8531	171.626	15.8135	98.513	10.1641	144.75	14.2413	107.103	9.48016	162.224	17.1119	69.8194	3.65854	117.542	32.128	14.2232	27471	1.36643	1.48065	1.22737	1.32996	1.3511	13162	1.39028	1.23555	0.906311	0.805441	1.0844
alpha-Adaptin-RA(modencode)	21.0305	2.8186	20.1025	7.13208	21508	20.2878	2.99741	18.3488	6.12154	21166	18.3271	2.52925	17.0724	6.75	21234	22.2966	2.82831	21.498	7.60101	21174	40.2822	0.31725	20.8573	65.7439	40.0604	0.516938	20.9436	40.5147	41.5937	0.306287	23.4878	76.6854	42.661	0.316325	30.366	95.9963	6.90116	20912	1.91542	2.19796	1.90487	2.18586	2.05103	17072	2.05018	1.86547	2.10279	1.91334	1.98295
alpha-Adaptin-RB(modencode)	22.7442	4.66613	20.5032	4.39404	15681	22.119	6.23849	19.6901	3.15624	12958	20.0338	5.67351	18.2087	3.20942	12223	24.4504	8.2938	23.8003	2.86965	9580	45.0015	0.287257	23.4152	81.5132	44.7293	0.716586	23.3345	32.5634	46.4446	0.2742	26.297	95.9044	47.6367	0.247786	34.005	137.235	3.40734	11955	1.97859	2.24628	1.96662	2.23269	2.10605	17342	2.09976	1.89954	2.15366	1.9483	2.02531
alpha-Cat-RA(modencode)	36.3995	8.0024	89.9088	11.2352	26051	33.3995	8.35783	69.0133	8.25733	24269	30.2241	5.8633	67.1594	11.4542	25967	29.7225	4.79942	66.2254	13.7986	26639	73.7892	0.606291	117.245	193.381	66.4229	0.539718	106.473	197.275	65.532	0.637373	105.236	165.11	87.6929	0.594864	145.446	244.503	11.1863	25710	2.0272	2.4414	1.82483	2.19768	2.12278	17410	1.96207	2.20479	2.62558	2.95039	2.43571
alpha-Cat.a(modencode)	34.1407	15.7246	52.0681	3.31124	12251	29.2816	14.5984	41.2257	2.82399	11656	25.8385	11.6061	38.0452	3.27804	12510	24.4126	10.1872	36.3593	3.56912	11904	17.8991	6.86829	25.145	3.66104	14.8763	4.59691	21.6884	4.71804	16.9974	6.22601	24.2272	3.89129	23.8177	8.608	33.5672	3.89953	3.2456	11396	0.524275	0.69273	0.435735	0.575742	0.55712	6300	0.580481	0.696255	0.813402	0.975631	0.766442
alpha-Cat.b(modencode)	30.8714	32.1247	51.0996	1.59066	5463	26.4589	27.7068	40.8623	1.47481	5746	23.5041	24.358	37.0189	1.51979	5395	22.5296	27.0166	35.7815	1.32443	4193	19.4219	20.9193	26.9816	1.28979	15.7331	10.9207	22.4765	2.05816	17.785	20.484	25.7514	1.25714	25.5609	26.5773	35.8236	1.3479	1.47742	4500	0.629123	0.82632	0.509634	0.669377	0.658613	7354	0.672175	0.789406	0.966061	1.13455	0.890547
alpha-Cat.c(modencode)	30.8288	33.2393	50.9742	1.53355	5260	26.4224	28.5845	40.7756	1.42649	5504	23.4716	25.011	36.9591	1.47771	5205	22.4985	27.9677	35.6837	1.27589	4031	19.3951	20.3581	26.8352	1.31816	15.7114	11.3593	22.3734	1.96961	17.7605	21.1511	25.5791	1.20935	25.5256	25.9574	35.6048	1.37166	1.42841	4317	0.629123	0.826322	0.509634	0.669379	0.658614	7355	0.672176	0.789408	0.966059	1.13455	0.890547
alpha-Cat.d(modencode)	31.502	15.0353	39.9618	2.65787	9850	26.1056	15.1822	35.1084	2.31247	9444	23.6448	11.2535	30.1501	2.67916	10231	21.4338	7.8162	25.4424	3.25509	10867	16.9424	0.33236	10.9389	32.9128	12.4416	0.3406	7.9984	23.4833	16.5317	0.2608	9.70112	37.1975	23.3797	0.45504	14.8501	32.6346	2.72615	9397	0.53782	0.716538	0.394946	0.526188	0.543873	6143	0.633263	0.771291	0.895582	1.09079	0.847731
alpha-Cat.e(modencode)	39.203	12.8525	90.2286	7.02029	21344	35.9506	14.8215	75.5334	5.0962	18937	32.1748	11.339	70.9031	6.25303	20385	31.6702	10.5054	70.7464	6.73427	19744	58.6849	24.7916	118.022	4.76057	53.4373	21.9704	105.966	4.82315	54.4518	20.592	108.299	5.25928	77.6005	25.7114	152.501	5.93124	6.27595	19779	1.49695	1.82394	1.36309	1.66084	1.58621	14636	1.51463	1.71934	2.15853	2.45027	1.96069
alpha-Cat.f(modencode)	39.203	12.8376	90.2286	7.02848	21357	35.9506	14.8517	75.5334	5.08583	18917	32.1748	11.4003	70.8656	6.21611	20319	31.6702	10.7192	70.7464	6.59997	19524	58.6849	24.9243	117.961	4.73278	53.4373	22.1374	105.849	4.78145	54.5098	20.6162	108.474	5.26161	77.6005	25.7813	152.501	5.91517	6.2326	19692	1.49695	1.82394	1.36309	1.66084	1.58621	14637	1.51624	1.72117	2.15853	2.45027	1.96155
alpha-Cat.g(modencode)	38.1929	8.15372	91.526	11.2251	26043	35.0678	8.48583	71.0483	8.37258	24376	31.7097	5.99362	68.9396	11.5022	25999	31.1649	4.91393	67.985	13.8352	26652	77.3569	0.725618	124.005	170.896	69.5899	0.659018	112.228	170.296	68.6926	0.7571	110.994	146.605	91.9086	0.743473	152.446	205.046	11.2337	25744	2.02543	2.43953	1.82206	2.19459	2.1204	17394	1.95885	2.20417	2.62088	2.94911	2.43325
alpha-Cat.h(modencode)	30.0678	11.5772	47.8431	4.13252	14894	25.7701	11.8445	39.2517	3.31392	13560	22.8922	8.40332	35.1087	4.17795	15562	21.9431	5.88507	32.8338	5.57918	17530	18.9693	0.286183	20.9062	73.0519	15.3235	0.21315	18.7222	87.8359	17.3221	0.226133	18.2801	80.8378	24.8955	0.3224	26.311	81.6097	4.30089	14863	0.630884	0.828636	0.509632	0.669376	0.659632	7373	0.672178	0.78941	0.966061	1.13455	0.890549
alpha-Cat.i(modencode)	41.9862	10.7196	90.7212	8.4631	23360	38.5965	10.2548	69.7731	6.80394	22331	34.784	7.94324	68.0896	8.57202	23555	33.9459	7.39946	67.4316	9.11305	23217	83.201	4.41918	118.576	26.8321	75.3723	3.0697	106.759	34.7785	74.2347	4.10303	107.416	26.1797	98.6706	5.40543	147.105	27.2144	8.23803	22839	1.98163	2.39193	1.79517	2.16687	2.0839	17221	1.92335	2.18685	2.55646	2.9067	2.39334
alpha-catenin-related-RA(modencode)	11.9851	13.6469	26.8478	1.96731	6995	9.1273	12.5185	20.233	1.61625	6407	10.9089	12.5718	25.9998	2.06811	7685	12.8475	15.6334	26.9604	1.72455	5642	32.948	4.51746	41.5371	9.19479	32.4789	4.49416	41.9948	9.3443	34.5058	4.13306	44.3088	10.7206	41.0301	4.47758	53.1701	11.8747	1.84405	5965	2.74908	3.02029	2.70994	2.97728	2.86415	20075	3.7805	2.6858	4.49532	3.19363	3.53881
alpha-catenin-related.a(modencode)	11.1934	13.6469	22.3078	1.63464	5657	8.4942	12.5185	16.0464	1.28181	4847	10.2956	12.5718	19.7353	1.56981	5600	12.1752	15.6334	21.237	1.35844	4317	30.3506	4.51746	41.2943	9.14104	29.9179	4.49416	41.9339	9.33075	31.8026	4.13306	44.1447	10.6809	37.7711	4.47758	52.9077	11.8161	1.46118	4432	2.71147	2.94792	2.67282	2.90589	2.80953	19874	3.74404	2.61208	4.44669	3.1023	3.47628
alpha-catenin-related.b(modencode)	10.3037	13.6469	21.0948	1.54576	5299	7.8113	12.5185	14.9665	1.19556	4456	9.4897	12.5718	18.0353	1.43459	5011	11.212	15.6334	19.5812	1.25253	3950	27.877	4.51746	41.2188	9.12432	27.4796	4.49416	41.9029	9.32386	29.2279	4.13306	44.0872	10.667	34.7229	4.47758	52.8701	11.8077	1.35711	4055	2.70553	2.93761	2.66696	2.89573	2.80146	19854	3.74175	2.60684	4.44521	3.09694	3.47269
alpha-catenin-related.c(modencode)	10.158	13.6469	20.975	1.53698	5270	7.71	12.5185	14.8688	1.18775	4437	9.3555	12.5718	17.8672	1.42122	4974	11.0534	15.6334	19.418	1.24209	3920	27.4827	4.51746	41.2115	9.12271	27.0909	4.49416	41.8999	9.32319	28.8145	4.13306	44.0793	10.665	34.2318	4.47758	52.8623	11.806	1.34701	4021	2.70552	2.9376	2.66695	2.89572	2.80145	19853	3.73729	2.60684	4.43992	3.09695	3.47025
alpha-Est1-RA(modencode)	1.0776	0.1982	0.756133	3.815	13935	0.739	0.24075	0.572633	2.37854	9738	1.0044	0.1956	0.639833	3.27113	12484	1.124	0.17285	0.649967	3.76029	12470	3.7832	0.0481	2.0935	43.5239	3.9835	0	2.2235	2.2235	4.7894	0.08895	2.644	29.7246	2.1093	0.0377	1.143	30.3183	3.30624	11604	3.51076	3.76663	3.69664	3.96605	3.73502	22321	6.48092	4.26103	2.85426	1.8766	3.8682
alpha-Est10-RB(modencode)	3.1719	0.303867	7.35888	24.2174	29989	2.8038	0.851233	6.8905	8.09473	24065	2.7966	0.435567	5.83502	13.3964	27124	4.5151	0.427767	10.3049	24.0899	29684	1.4404	0.0144333	1.02143	70.7685	1.179	0.0346	0.81	23.4104	2.1749	0.264533	1.49533	5.65269	2.6284	0.243867	1.94555	7.97793	17.4496	28661	0.454113	0.515054	0.371702	0.421583	0.440613	5150	0.775697	0.481695	0.937442	0.582136	0.694242
alpha-Est2-RA(modencode)	2.3468	0.32365	1.6652	5.14506	17741	1.4961	0.527	1.03943	1.97236	8010	2.2785	0.9389	1.91173	2.03614	7554	1.7773	0.554	1.48917	2.68803	8930	2.8788	0.3634	1.87937	5.17162	2.0101	0.2022	1.32057	6.53099	3.7495	0.4923	2.62063	5.32324	4.2528	0.1911	2.64547	13.8434	2.9604	10321	1.22669	1.26346	0.856528	0.882203	1.05722	11024	2.50618	2.10966	2.84259	2.39284	2.46282
alpha-Est2.a(modencode)	2.3727	0.215767	1.29557	6.00452	19660	1.5126	0.351333	0.850475	2.42071	9920	2.3037	0.625933	1.58747	2.53617	9649	1.7969	0.369333	1.22998	3.33026	11123	2.9106	0.242267	1.5111	6.23734	2.0323	0.159867	1.07973	6.75391	3.7909	0.3282	2.14055	6.52209	4.2997	0.1274	2.05972	16.1674	3.57291	12547	1.2267	1.26345	0.856535	0.88219	1.05722	11023	2.50621	2.10969	2.84259	2.39284	2.46283
alpha-Est2.b(modencode)	2.3575	0.215767	1.29557	6.00452	19661	1.5029	0.351333	0.850475	2.42071	9919	2.289	0.625933	1.58747	2.53617	9648	1.7854	0.369333	1.22998	3.33026	11122	2.8919	0.242267	1.5111	6.23734	2.0193	0.160733	1.07973	6.71749	3.7667	0.3282	2.14055	6.52209	4.2722	0.1274	2.05972	16.1674	3.57291	12546	1.22668	1.26339	0.856543	0.882176	1.0572	11022	2.50629	2.10972	2.84264	2.39285	2.46288
alpha-Est3-RA(modencode)	0.3732	0.701725	0.71144	1.01384	3241	0.3254	1.02733	0.58044	0.565001	1735	0.4419	0.65255	0.39252	0.601517	1578	0.3699	0.333125	0.29132	0.874507	2460	2.1289	0.89735	1.47404	1.64266	2.0692	1.68407	1.92216	1.14137	2.2413	0.732625	2.13026	2.90771	2.8802	0.912375	2.23236	2.44676	0.763717	1881	5.70445	4.81761	5.54448	4.68251	5.18726	24767	6.88783	6.05921	8.85126	7.78643	7.39618
alpha-Est3-RB(modencode)	0.3554	0.816	0.582675	0.714063	2110	0.3253	1.33677	0.509725	0.381312	981	0.4207	0.870067	0.41255	0.474159	1069	0.3522	0.444167	0.2958	0.665966	1697	2.0269	1.19647	1.68807	1.41088	1.97	2.24543	2.02533	0.901975	2.134	0.916167	2.16365	2.36163	2.7173	1.16337	2.28927	1.9678	0.558875	1154	5.70315	4.81792	5.54305	4.68267	5.1867	24766	6.5601	6.05906	8.35321	7.71522	7.1719
alpha-Est3.a(modencode)	0.376	0.832333	0.6379	0.7664	2282	0.3606	1.35653	0.597525	0.440479	1211	0.4452	0.8811	0.438675	0.497872	1166	0.3726	0.462433	0.320375	0.692803	1809	2.1448	1.1538	1.8437	1.59794	2.0544	2.25887	2.16055	0.956475	2.2581	0.879267	2.38497	2.71246	2.8754	1.13437	2.53823	2.23757	0.599388	1285	5.70426	4.81761	5.46383	4.61456	5.15006	24704	6.26206	6.06039	7.97393	7.71712	7.00338
alpha-Est3.b(modencode)	0.3476	0.864367	0.552775	0.639514	1813	0.3334	1.39533	0.51805	0.371273	950	0.4116	0.9028	0.4028	0.446167	978	0.3445	0.4983	0.29155	0.585089	1414	1.9829	1.1656	1.6563	1.42098	1.9273	2.23293	1.94928	0.872966	2.0876	0.7938	2.10303	2.64931	2.6827	1.15737	2.29608	1.98388	0.510511	956	5.70455	4.81754	5.54459	4.68246	5.18728	24768	6.26155	6.0598	8.04649	7.78723	7.03877
alpha-Est5-RA(modencode)	2.8677	4.3208	2.8906	0.668996	1937	1.9533	3.67727	1.90422	0.517835	1518	1.9581	4.31377	1.96332	0.455128	1005	1.6265	1.34747	1.65056	1.22493	3854	2.1361	1.21695	1.40328	1.15311	2.3828	0.727825	1.54562	2.12361	2.7876	0.72535	1.85886	2.56271	3.053	1.37132	1.9266	1.40492	0.716722	1714	0.744883	1.0909	0.83091	1.21689	0.970898	10366	1.42712	1.71386	1.563	1.87704	1.64525
alpha-Est5.a(modencode)	2.8729	4.3208	2.89002	0.668862	1934	1.9569	3.55728	1.90376	0.535174	1593	1.9617	4.31377	1.96218	0.454864	1004	1.6295	1.34747	1.65006	1.22456	3849	2.1401	1.21695	1.40328	1.15311	2.3872	0.727825	1.54562	2.12361	2.7927	0.72535	1.8584	2.56207	3.0586	1.37132	1.9262	1.40463	0.720864	1729	0.744927	1.09094	0.830937	1.2169	0.970927	10367	1.4271	1.71384	1.56298	1.87702	1.64524
alpha-Est7-RA(modencode)	3.241	1.30302	4.84222	3.71615	13610	2.0499	1.54038	3.06558	1.99015	8091	2.9605	1.48784	5.00885	3.36652	12876	2.8195	0.91658	4.69465	5.12192	16441	48.3267	1.91348	44.334	23.1693	42.5385	0.79748	39.8691	49.9939	65.1456	1.86778	57.1457	30.5955	61.8484	1.23562	51.1932	41.4311	3.54869	12461	14.911	16.3238	13.1251	14.3687	14.6822	29760	31.7799	23.1054	30.1714	21.9359	26.7482
alpha-Est7-RB(modencode)	3.7987	1.47788	5.91642	4.00331	14466	2.5497	0.7756	3.84765	4.96087	18584	3.6178	1.29538	6.15612	4.75236	17167	3.3998	1.29494	6.19905	4.78713	15546	48.1902	13.2862	50.6266	3.81046	44.0744	9.20468	43.262	4.7	68.8864	15.027	64.2776	4.27747	73.7239	8.49152	60.7608	7.15546	4.62592	15877	12.686	13.3203	11.6025	12.1827	12.4479	29238	27.0175	20.2619	28.9147	21.6848	24.4697
alpha-Est8-RA(modencode)	2.2677	0.3267	2.13855	6.54591	20584	1.878	0.325267	1.89915	5.83875	20620	2.9173	0.311867	2.84538	9.12369	24150	2.8765	0.2614	2.9612	11.3282	25158	16.2187	0.0469333	12.6835	270.244	13.9691	0.0513667	10.9087	212.37	14.7629	0.0947333	11.4915	121.304	14.068	0.3723	11.3283	30.4279	8.20915	22812	7.15205	5.55949	6.16003	4.78837	5.91498	25653	7.86097	5.13224	7.49095	4.89067	6.34371
alpha-Est9-IP03519(modencode)	21.6235	1.91162	15.676	8.20033	23031	17.8412	1.39362	11.6735	8.37637	24381	22.1291	1.3673	16.9534	12.3992	26593	22.6364	1.23865	16.633	13.4283	26434	14.3682	0.186075	7.59508	40.8173	15.9476	0.162675	8.14736	50.0837	13.2234	0.0296	6.86404	231.893	14.7554	0.1939	7.58844	39.1358	10.601	25246	0.664472	0.64929	0.737512	0.720662	0.692984	7710	0.741172	0.584165	0.827041	0.651844	0.701056
alpha-Est9-RC(modencode)	20.1405	1.91162	14.521	7.59614	22209	16.5825	1.39362	10.7031	7.68004	23558	20.6484	1.3673	15.7901	11.5484	26026	21.0544	1.23865	15.4198	12.4489	25867	15.9876	0.186075	7.92778	42.6053	17.2565	0.162675	8.28702	50.9422	14.3661	0.0296	7.0109	236.855	14.041	0.1939	6.91736	35.6749	9.81836	24579	0.793804	0.774278	0.856806	0.835731	0.815154	8919	0.866341	0.682332	0.846736	0.666891	0.765575
alpha-Est9-RD(modencode)	20.0086	1.86193	17.0266	9.14455	24149	16.4827	1.47893	12.8248	8.67167	24710	20.5241	1.82307	18.635	10.2218	25081	20.9276	1.4556	18.1543	12.472	25881	15.8575	0.2481	9.35008	37.6867	17.1526	0.2169	9.93962	45.8258	14.2797	0.0394667	8.48045	214.876	13.9565	0.258533	8.28402	32.0424	10.1275	24832	0.792534	0.772628	0.857261	0.83573	0.814538	8905	0.866345	0.682338	0.846736	0.666894	0.765578
alpha-Man-I-RH(modencode)	46.6285	9.74772	28.9014	2.96494	11049	47.1957	8.78223	29.4598	3.35447	13704	43.2468	9.95478	30.02	3.01564	11507	32.1821	7.96083	24.6588	3.09751	10355	16.6104	0.62775	11.2184	17.8709	15.7406	0.994667	10.2884	10.3435	14.2361	0.823067	10.7977	13.1189	16.7172	0.69175	11.5664	16.7205	3.10814	10898	0.356228	0.384084	0.337575	0.363971	0.360465	4122	0.30164	0.442361	0.35421	0.519456	0.404417
alpha-Man-I-RI(modencode)	27.2459	1.62544	15.9856	9.83465	24841	24.8337	1.56516	13.3661	8.53976	24580	20.7202	1.43786	12.49	8.6865	23697	19.4332	1.98748	13.8806	6.98404	20218	16.4995	0.50952	13.1866	25.8805	15.942	0.97008	12.0277	12.3987	14.5391	0.86144	12.8927	14.9665	17.5834	0.7427	14.1797	19.0921	8.51123	23178	0.605577	0.7963	0.585116	0.769394	0.689097	7667	0.585458	0.748158	0.708046	0.904812	0.736619
alpha-Man-I-RJ(modencode)	40.3796	14.2646	26.6486	1.86816	6609	42.2188	15.6674	27.4977	1.75509	7027	34.6158	15.4001	25.5832	1.66124	6010	28.3659	10.4404	22.4855	2.1537	7140	16.2644	0.63755	12.4578	19.5401	15.3462	1.00428	11.2727	11.2246	14.4493	0.8281	11.966	14.4499	17.1699	0.695733	13.0699	18.7857	1.85955	6041	0.402788	0.469855	0.380048	0.443329	0.424005	4927	0.342248	0.50939	0.406688	0.605301	0.465907
alpha-Man-I-RK(modencode)	32.9384	1.50142	18.2481	12.1539	26710	30.4175	1.39558	15.8832	11.3811	26808	25.4329	1.21678	14.8162	12.1766	26454	24.4732	1.70942	16.3994	9.59355	23749	18.5166	0.08144	13.0422	160.145	17.3854	0.42628	11.6203	27.2597	15.8805	0.4555	12.6279	27.7231	18.7698	0.39636	13.5356	34.1497	11.3263	25810	0.562158	0.728057	0.527816	0.683579	0.625403	7015	0.522084	0.648893	0.617072	0.766953	0.638751
alpha-Man-I-RL(modencode)	36.3513	13.1328	21.947	1.67116	5782	38.1361	14.4166	23.4164	1.62426	6438	30.962	14.4457	21.0975	1.46047	5129	25.7196	10.1457	18.845	1.85744	6088	16.9991	0.623267	11.2341	18.0245	16.1082	1.00408	10.2164	10.1748	14.6052	0.819433	10.8546	13.2464	17.1466	0.69765	11.5811	16.6002	1.65333	5211	0.467634	0.549031	0.443126	0.520257	0.495012	5690	0.382976	0.567863	0.449616	0.666674	0.516782
alpha-Man-I-RM(modencode)	38.6953	14.1782	24.9132	1.75714	6148	39.975	15.6015	25.8598	1.65752	6598	35.4056	15.328	26.5975	1.73522	6303	27.8502	10.403	22.1432	2.12854	7058	16.7777	0.6369	11.3222	17.7771	15.8703	0.996533	10.2199	10.2555	14.3765	0.827817	10.8391	13.0937	16.9031	0.69545	11.6235	16.7137	1.81961	5856	0.433585	0.473871	0.410135	0.448243	0.441459	5160	0.359637	0.516208	0.422842	0.606929	0.476404
alpha-Man-I-RN(modencode)	39.4625	13.568	26.0037	1.91655	6801	40.9043	14.8995	27.5942	1.85202	7477	36.1629	14.859	28.6082	1.92531	7086	28.458	10.4475	24.164	2.3129	7656	17.2174	0.6308	11.2324	17.8066	16.3005	0.991767	10.2625	10.3477	14.7796	0.822417	10.8391	13.1796	17.3513	0.701333	11.5734	16.5021	2.0017	6572	0.436298	0.476107	0.413063	0.450752	0.444055	5188	0.361321	0.519348	0.424193	0.609716	0.478644
alpha-Man-I-RO(modencode)	37.3365	13.2663	24.2554	1.82835	6458	39.1466	14.5513	26.2833	1.80625	7262	32.0182	14.5453	25.4641	1.75068	6368	26.5731	10.2356	22.1429	2.16332	7169	17.3598	0.625733	11.2341	17.9535	16.45	0.993733	10.2738	10.3386	14.9151	0.820417	10.8546	13.2306	17.5104	0.69885	11.5811	16.5717	1.88715	6137	0.464955	0.542185	0.440588	0.51377	0.490375	5650	0.381006	0.561286	0.447303	0.658952	0.512137
alpha-Man-I.a(modencode)	35.2147	23.7235	22.2047	0.935978	2909	36.7219	26.3498	23.3633	0.886662	3128	30.1686	27.0802	22.6966	0.838125	2574	24.9162	18.2624	19.5151	1.0686	3237	15.9965	0.747214	9.8567	13.1913	15.1583	0.990443	8.97789	9.06452	13.7316	0.778086	9.49775	12.2066	16.1686	0.6996	10.2319	14.6254	0.93234	2517	0.454256	0.530237	0.430454	0.502453	0.47935	5550	0.373935	0.551111	0.440299	0.648919	0.503566
alpha-Man-I.b(modencode)	38.3167	14.455	24.4538	1.69172	5864	39.5609	15.9454	25.329	1.58848	6285	35.1069	15.5565	25.9317	1.66694	6031	27.5748	10.5492	21.4905	2.03716	6734	16.5975	0.634967	11.3103	17.8125	15.7139	1.0016	10.2258	10.2095	14.2221	0.830217	10.8391	13.0558	16.7215	0.697983	11.6169	16.6435	1.74607	5570	0.433166	0.47277	0.410106	0.447601	0.440911	5152	0.359499	0.515764	0.422677	0.606405	0.476086
alpha-Man-I.c(modencode)	39.3236	13.5084	25.5154	1.88886	6709	40.7744	14.8512	27.1379	1.82733	7389	36.0691	14.8178	28.0841	1.8953	6970	28.3159	10.4192	23.2273	2.22927	7404	17.1862	0.629983	11.2324	17.8297	16.271	0.991067	10.2553	10.3477	14.7528	0.8221	10.8391	13.1847	17.3199	0.700933	11.5734	16.5115	1.96019	6417	0.437045	0.47648	0.413772	0.451106	0.444601	5193	0.361815	0.521008	0.424774	0.611667	0.479816
alpha-Man-I.d(modencode)	37.7531	12.6433	22.3817	1.77024	6211	39.5836	13.8946	24.0528	1.7311	6923	31.9662	13.9198	22.4801	1.61497	5801	26.3583	9.82218	19.0853	1.94308	6399	17.8508	0.616	11.2341	18.2372	16.8695	1.00287	10.2033	10.1741	15.337	0.816533	10.8546	13.2935	18.0058	0.6941	11.5811	16.6851	1.76485	5660	0.47283	0.558427	0.446837	0.527729	0.501456	5743	0.387458	0.581866	0.45488	0.683117	0.52683
alpha-Man-II-RA(modencode)	1.5036	0.33435	1.63072	4.87728	17080	1.1402	0.51305	1.31318	2.55956	10532	1.0984	0.32215	1.31676	4.08741	15302	1.6977	0.472375	1.99748	4.22859	13941	11.49	0.153925	11.8963	77.2861	10.1622	0.442325	10.4372	23.5963	11.45	0.29385	11.7141	39.8641	12.8569	0.423425	13.484	31.8451	3.93821	13781	7.64166	10.4607	6.75858	9.25182	8.52818	27746	10.0421	6.74442	11.276	7.57313	8.90891
alpha-Man-II.a(modencode)	1.5051	0.33435	1.63854	4.90067	17143	1.1413	0.520825	1.31956	2.5336	10403	1.0995	0.32215	1.3224	4.10492	15358	1.6994	0.330675	2.00574	6.06559	18510	11.5012	0.153925	11.9881	77.8827	10.1722	0.442325	10.5172	23.7771	11.4612	0.29385	11.8025	40.1652	12.8695	0.423425	13.587	32.0884	4.4012	15173	7.64149	10.4604	6.75849	9.25166	8.52801	27745	10.0422	6.74426	11.2762	7.57297	8.90891
alpha-Man-IIb-RA(modencode)	23.6494	6.11873	34.738	5.67732	18982	19.6315	3.62015	24.6991	6.82266	22359	21.904	5.6165	29.4112	5.23657	18281	19.8635	3.52365	28.0659	7.965	21707	26.6291	0.05885	15.3982	261.652	21.9902	0.0534	12.7421	238.615	18.473	0.056175	10.8017	192.287	20.7404	0.040575	11.6891	288.087	6.42539	20054	1.12599	1.21572	0.929842	1.00394	1.06887	11100	0.940988	0.929997	1.05649	1.04415	0.992904
alpha-Man-IIb.a(modencode)	23.9001	5.89388	33.4941	5.68286	18990	20.3173	3.38355	27.9224	8.25239	24263	22.3172	5.37777	30.5033	5.67211	19232	21.1054	3.1983	34.0437	10.6443	24685	27.4662	0.043225	15.3195	354.412	22.7189	0.0396	12.7078	320.905	19.0743	0.04125	10.8255	262.436	21.4371	0.031425	11.7398	373.583	7.56292	21937	1.14921	1.23072	0.950578	1.018	1.08713	11231	0.938821	0.903764	1.05512	1.01572	0.978354
alpha-Man-IIb.b(modencode)	22.8925	5.67515	22.8837	4.03227	14558	19.018	3.1705	16.7686	5.28894	19408	21.1487	5.12047	19.8292	3.87253	14628	19.2391	2.97138	19.784	6.6582	19612	27.4849	0.042475	15.077	354.961	22.7625	0.0364	12.711	349.202	19.1218	0.042675	10.7707	252.39	21.4687	0.031775	11.6891	367.872	4.96299	16758	1.20061	1.2996	0.994321	1.07631	1.14271	11675	1.00546	0.993903	1.12886	1.11589	1.06103
alpha-Spec-RA(modencode)	4.2345	9.09953	19.2356	2.11391	7637	3.5352	10.0049	21.02	2.10098	8566	4.1507	8.1709	25.1797	3.08163	11740	4.9339	8.62113	23.1081	2.6804	8901	22.4799	1.72903	71.8306	41.5438	22.7264	2.3272	85.9669	36.9401	20.4912	2.00575	62.5389	31.1798	16.5981	1.47077	50.5241	34.3522	2.49423	8516	5.30875	5.41593	5.36696	5.47532	5.39174	25036	5.79633	4.15314	4.6951	3.36409	4.50217
alpha-Spec.a(modencode)	4.7438	11.0833	33.8324	3.05256	11332	3.7391	11.3345	25.4325	2.24382	9149	4.4297	9.71847	31.4035	3.23132	12327	5.2438	10.8303	31.0662	2.86847	9575	22.3991	1.75441	63.098	35.9653	22.6889	2.40094	76.8724	32.0176	20.4549	2.37057	56.1321	23.6787	16.5652	1.51883	45.2385	29.7851	2.84904	9884	4.72176	5.05657	4.78285	5.12199	4.9208	24405	5.47054	3.90078	4.43026	3.15901	4.24015
alpha-Spec.b(modencode)	4.8958	9.09953	13.8427	1.52126	5200	4.1967	10.0049	17.0843	1.7076	6810	4.8055	8.1709	20.8809	2.55552	9715	5.454	8.62113	19.4978	2.26163	7497	53.302	1.72903	84.0082	48.5868	53.9367	2.3272	87.6754	37.6742	47.7191	2.00575	75.5814	37.6824	54.432	1.47077	83.1613	56.5428	2.0115	6610	10.8873	11.0919	11.0169	11.224	11.055	28786	11.3706	8.74938	12.9702	9.9802	10.7676
alpha4GT1-RA(modencode)	3.5897	0	2.51827	2.51827	9272	2.6599	0	2.3894	2.3894	9783	3.3668	0	2.22107	2.22107	8343	4.0064	0	3.13713	3.13713	10485	29.6052	0	18.2113	18.2113	29.5428	0.9597	17.8238	18.5722	32.1872	1.04485	19.3905	18.5581	25.4594	0	15.2771	15.2771	2.56647	8794	8.24726	8.79328	8.22988	8.77474	8.51129	27735	12.1009	8.03395	9.57156	6.35468	9.01527
alphaCop-RA(modencode)	3.6904	0	2.7198	2.7198	10073	2.9815	0	2.25435	2.25435	9183	3.5737	0	2.6074	2.6074	9915	5.5986	0.5668	4.2454	7.49012	20989	11.7472	1.0555	8.4955	8.04879	11.7891	0	8.5182	8.5182	15.6876	0	11.4134	11.4134	17.5208	0	12.5705	12.5705	3.76792	13238	3.18318	3.28713	3.19453	3.29885	3.24092	21183	5.26165	2.80206	5.87651	3.1295	4.26743
alphaCop-RB(modencode)	3.6548	0.1717	1.88013	10.9501	25827	2.9528	0.1422	1.72287	12.1158	27208	3.5393	0.33585	1.8028	5.36787	18577	5.5447	0.2834	2.80183	9.8865	24051	11.634	0.8014	5.68763	7.09712	11.6755	0	5.69513	5.69513	15.5364	0.2612	7.6173	29.1627	17.3639	0	8.1933	8.1933	9.58007	24362	3.18321	3.28709	3.19457	3.29882	3.24092	21182	5.26158	2.80203	5.88049	3.13162	4.26893
alphaTub67C-RA(modencode)	0.5412	0.8395	1.328	1.58189	5425	0.5344	1.1377	1.44235	1.26778	4770	0.4274	1.1196	0.84515	0.754868	2217	0.4275	0.7185	0.94345	1.31308	4157	3.5824	5.2299	6.9455	1.32804	4.3528	4.7764	7.7413	1.62074	5.2243	6.037	8.4942	1.40702	4.4387	1.3223	6.4731	4.89533	1.22941	3609	6.61936	8.38184	8.04287	10.1844	8.30711	27619	9.77601	12.2206	8.30595	10.3829	10.1714
alphaTub84B-RA(modencode)	53.179	1.2895	32.4452	25.1611	30086	31.2513	2.5128	19.2845	7.67453	23547	48.3452	2.448	29.4666	12.037	26361	46.2547	1.5581	28.4188	18.2394	28435	237.794	0.2417	145.739	602.975	303.623	0.2315	185.455	801.101	309.142	0.6923	188.575	272.389	342.148	0.101	209.111	2070.41	15.778	28145	4.47158	4.91867	5.70945	6.28031	5.345	24975	9.89215	6.68348	10.9483	7.39705	8.73024
alphaTub84B.a(modencode)	63.3648	1.20675	28.4445	23.5711	29912	37.2028	2.42	17.0631	7.05087	22700	57.6051	1.7736	25.9302	14.6201	27618	55.0965	3.42455	25.5207	7.45227	20943	283.308	26.5413	132.495	4.99204	361.778	26.2803	166.83	6.34809	368.26	31.9775	170.657	5.33678	407.682	49.861	193.608	3.88295	13.1736	26972	4.47105	4.9181	5.70944	6.28031	5.34472	24973	9.89873	6.68392	10.9584	7.39942	8.73511
alphaTub84B.b(modencode)	53.3535	1.2895	32.5742	25.2611	30096	31.3538	2.5128	19.3601	7.70459	23588	48.5039	2.448	29.5839	12.0849	26397	46.4065	1.5581	28.531	18.3114	28460	238.575	0.2417	146.316	605.361	304.619	0.2315	186.191	804.282	310.157	0.6923	189.325	273.472	343.271	0.101	209.942	2078.63	15.8405	28174	4.47158	4.91867	5.70945	6.2803	5.345	24974	9.89217	6.68348	10.9483	7.39705	8.73025
alphaTub84B.c(modencode)	46.3368	1.2895	27.5288	21.3484	29618	27.2428	2.5128	16.4119	6.53132	21864	42.1249	2.448	24.9958	10.2107	25070	40.3034	1.5581	24.1439	15.4957	27428	207.198	0.2417	123.757	512.025	264.58	0.2315	157.398	679.905	269.367	0.6923	159.984	231.09	298.146	0.101	177.471	1757.14	13.3965	27074	4.47157	4.91867	5.70994	6.28085	5.34526	24976	9.88763	6.68348	10.944	7.39754	8.72817
alphaTub84D-RB(modencode)	19.8663	43.0357	22.2691	0.517458	1324	15.179	39.5186	18.959	0.479748	1370	24.1628	36.2759	22.5101	0.620525	1672	28.7255	20.9587	22.0129	1.0503	3147	83.1309	10.0429	48.7818	4.85735	86.5957	6.0466	50.8026	8.40185	76.2246	6.8475	44.805	6.54326	68.1876	2.8797	39.9538	13.8743	0.667007	1514	4.18452	3.44045	4.35892	3.58384	3.89193	22666	5.02171	2.65355	4.49223	2.37377	3.63532
Alr-MIP09632(modencode)	0.1723	0	0.201625	0.201625	297	0.1665	0	0.296525	0.296525	684	0.1685	0.102467	0.159725	1.5588	5556	0.2704	0.2092	0.29735	1.42137	4565	19.2302	1.4161	24.1887	17.0812	17.4109	0.850933	18.4315	21.6603	21.4592	0.529233	25.4069	48.007	15.8532	0.279267	13.8571	49.6195	0.869579	2291	111.609	114.126	101.05	103.329	107.528	31612	128.884	79.3609	95.2144	58.6287	90.522
Alr-RA(modencode)	0.1933	0	0.2125	0.2125	316	0.0228	0	0.0246667	0.0246667	32	0.135	0	0.122633	0.122633	132	0.2363	0.269	0.3021	1.12305	3474	11.0473	2.12415	9.4261	4.43759	13.1111	1.19645	11.5595	9.66153	13.8222	0.7142	12.1963	17.0769	14.0246	0.4189	11.5783	27.6398	0.370712	548	57.1511	81.8319	67.8277	97.1193	75.9825	31555	606.237	58.4943	615.114	59.3508	334.799
AlstR-RB(modencode)	3.8455	0.68976	5.23842	7.59455	22207	3.6492	0.77814	5.47465	7.03555	22681	4.1721	0.71151	5.99496	8.42569	23386	2.5798	0.78812	6.60383	8.37922	22322	11.4422	1.39891	20.3073	14.5165	12.412	1.50399	25.8284	17.1732	11.1963	1.30648	22.649	17.3359	8.1681	1.61205	19.0972	11.8466	7.85875	22356	2.97548	2.74255	3.22767	2.975	2.98017	20449	3.06815	4.33999	2.23833	3.16618	3.20316
alt-RA(modencode)	49.8685	2.6038	45.2624	17.3832	28781	53.5645	3.23254	47.948	14.8329	28394	66.3159	2.98054	58.3056	19.5621	29015	67.4069	2.05654	51.7312	25.1545	29825	12.0532	0.06412	14.296	222.957	13.9951	0.30302	15.6155	51.533	13.3282	0.18364	15.6907	85.4428	12.6447	0.81898	18.3164	22.3649	19.2332	29103	0.2417	0.181754	0.28064	0.211037	0.228783	2478	0.248825	0.197728	0.236065	0.187588	0.217551
alt-RB(modencode)	50.998	3.06702	45.0335	14.6831	27895	54.9108	3.77046	48.1377	12.767	27543	67.9897	3.63814	58.1797	15.9916	28094	69.2446	2.79922	52.6866	18.8219	28594	12.3836	0.10278	14.296	139.093	14.3614	0.30106	15.55	51.6508	13.7278	0.23108	16.039	69.4089	13.0213	0.83646	18.6215	22.2623	15.5659	28048	0.242825	0.182139	0.281607	0.211229	0.22945	2486	0.250002	0.198251	0.237135	0.188048	0.218359
alt-RD(modencode)	50.7886	2.29784	44.5008	19.3664	29266	54.6798	3.06904	47.7501	15.5587	28627	67.7355	2.78148	58.2089	20.9273	29316	68.9394	1.96022	51.8942	26.4737	29973	12.3273	0.06412	14.296	222.957	14.2961	0.28004	15.55	55.5278	13.6312	0.18364	15.6907	85.4428	12.9321	0.80874	18.3164	22.648	20.5815	29397	0.242718	0.181992	0.281482	0.211058	0.229312	2485	0.249291	0.197727	0.236506	0.187586	0.217778
alt-RE(modencode)	50.1007	3.0644	45.0703	14.7077	27905	53.9346	3.76968	48.2035	12.7872	27552	66.8525	3.64552	58.6351	16.0842	28120	68.0631	2.79262	52.9456	18.9591	28639	12.1468	0.1033	14.296	138.393	14.0869	0.30168	15.55	51.5447	13.4654	0.22906	15.8501	69.1963	12.7724	0.83448	18.456	22.1168	15.6345	28080	0.242448	0.181696	0.281172	0.210716	0.229008	2481	0.249662	0.197837	0.236813	0.187655	0.217992
alt-RF(modencode)	45.4353	3.05528	33.4851	10.9597	25834	48.842	3.76366	34.4113	9.14303	25167	61.441	3.63354	42.5399	11.7076	26131	61.1048	2.7878	39.3834	14.1271	26793	29.3723	0.1028	22.4097	217.993	29.0676	0.30108	21.7704	72.3077	30.1302	0.23112	23.3731	101.13	21.6871	0.83646	21.812	26.0766	11.4843	25928	0.646464	0.478057	0.639758	0.473098	0.559344	6325	0.616891	0.493091	0.444026	0.354916	0.477231
alt-RG(modencode)	48.8247	2.905	40.875	14.0706	27681	52.6088	3.60287	43.4698	12.0653	27189	65.0461	3.59442	53.1234	14.7794	27679	66.5166	3.02965	48.6613	16.0617	27657	11.788	0.175333	12.5683	71.6826	13.621	0.28945	13.5214	46.714	13.0058	0.380467	13.8932	36.5162	12.3056	0.661517	16.0414	24.2494	14.2443	27481	0.241435	0.181225	0.278978	0.209405	0.227761	2462	0.247217	0.195527	0.233908	0.185	0.215413
alt.a(modencode)	48.8886	3.05528	37.1229	12.1504	26709	52.5669	3.76366	38.5982	10.2555	26089	66.1099	3.63354	47.574	13.093	26975	65.7389	2.7878	43.6158	15.6453	27484	22.9945	0.1028	19.5843	190.509	23.659	0.30108	19.563	64.9761	24.6891	0.23112	21.2707	92.033	19.5055	0.83646	21.2599	25.4165	12.786	26774	0.470345	0.347822	0.483937	0.357874	0.414994	4800	0.46967	0.375563	0.37106	0.296712	0.378251
alt.b(modencode)	46.7697	3.0644	34.4389	11.2384	26057	50.2782	3.76968	35.4901	9.41461	25424	63.3099	3.64552	44.048	12.0828	26394	62.9378	2.79262	40.8927	14.6431	27019	30.1812	0.1033	22.7204	219.946	29.8536	0.30168	22.0699	73.1566	30.9611	0.22906	23.7547	103.705	22.165	0.83448	21.9762	26.3352	11.8447	26220	0.645315	0.476722	0.638311	0.471547	0.557974	6309	0.615796	0.491932	0.440847	0.352173	0.475187
alt.c(modencode)	46.7877	3.05528	33.7654	11.0515	25900	50.3064	3.76366	34.6687	9.21144	25228	63.2831	3.63354	42.7679	11.7703	26172	62.9368	2.7878	39.849	14.2941	26860	30.2529	0.1028	22.4097	217.993	29.939	0.30108	21.7704	72.3077	31.0336	0.23112	23.4913	101.641	22.3242	0.83646	21.8748	26.1517	11.5818	26016	0.646599	0.478057	0.63989	0.473096	0.559411	6326	0.616892	0.493091	0.443765	0.354708	0.477114
alt.d(modencode)	46.4988	3.0644	34.0479	11.1108	25951	49.9869	3.76968	35.0329	9.29334	25313	62.9432	3.64552	43.4875	11.929	26297	62.5733	2.79262	40.4516	14.4852	26950	30.0219	0.1033	22.4097	216.938	29.7104	0.30168	21.7704	72.1639	30.7966	0.22906	23.4394	102.329	22.1538	0.83448	21.8293	26.1592	11.7046	26119	0.645649	0.476968	0.63895	0.472019	0.558397	6314	0.616093	0.492168	0.443192	0.354046	0.476375
alt.e(modencode)	45.4857	2.905	31.4273	10.8183	25709	48.9409	3.60287	32.1807	8.93197	24981	61.4703	3.59442	40.1397	11.1672	25763	61.3817	3.02965	37.9521	12.5269	25919	29.1258	0.175333	19.5229	111.348	28.7924	0.28945	18.8532	65.1344	29.8289	0.380467	20.3983	53.6139	21.4369	0.661517	18.9328	28.6203	10.8611	25476	0.640329	0.473819	0.632999	0.468395	0.553886	6262	0.609488	0.485958	0.438016	0.349239	0.470675
alt.f(modencode)	42.5768	2.905	30.2535	10.4143	25335	45.8133	3.60287	30.857	8.56458	24601	57.5786	3.59442	38.6792	10.7609	25491	57.5833	3.02965	36.1682	11.9381	25570	27.2264	0.175333	19.3956	110.621	26.9142	0.28945	18.8017	64.9566	27.896	0.380467	20.366	53.5289	20.0521	0.661517	18.9352	28.624	10.4195	25099	0.639466	0.472856	0.632133	0.467434	0.552972	6256	0.608906	0.484446	0.437692	0.348228	0.469818
amon-RA(modencode)	88.0789	0.950864	19.302	20.2995	29436	102.621	0.862864	21.157	24.5196	30188	71.6971	0.739218	15.5327	21.0123	29334	73.004	0.998791	16.7352	16.7555	27912	72.4656	0.230309	17.5025	75.9957	72.0367	0.423409	19.5512	46.1756	76.9805	0.246964	20.7459	84.0038	98.2713	0.435045	22.6674	52.1036	20.6467	29406	0.822735	1.01072	0.817866	1.00474	0.914014	9839	0.75014	1.05447	0.957609	1.34611	1.02708
Amph-RA(modencode)	103.44	12.8412	195.158	15.1979	28113	55.6034	9.51942	96.9836	10.188	26028	111.974	14.9658	210.367	14.0566	27416	69.1901	11.4956	164.909	14.3454	26891	103.162	5.60257	86.7727	15.488	104.457	4.81179	89.0641	18.5096	50.4769	2.29098	41.7126	18.2074	56.1644	1.29653	34.12	26.3163	13.4469	27102	0.997317	0.92131	1.00983	0.932869	0.965332	10325	0.907802	0.729539	1.01009	0.81174	0.864793
Amph.a(modencode)	118.274	12.5219	212.07	16.9359	28665	63.9542	9.16016	105.311	11.4966	26865	127.933	14.8723	227.606	15.304	27853	77.9583	11.935	179.334	15.026	27229	117.261	5.8202	92.8904	15.96	119.38	4.77226	95.8483	20.0844	57.2573	2.59139	44.5453	17.1898	63.9068	1.74303	35.9961	20.6515	14.6906	27714	0.991436	0.916582	1.00935	0.933144	0.962628	10299	0.895286	0.734461	0.999259	0.819756	0.86219
Amph.b(modencode)	110.01	37.0589	193.997	5.23482	17946	59.1279	28.3261	100.999	3.56558	14424	119.076	59.5561	220.828	3.7079	14084	73.58	29.1414	162.54	5.57763	17528	109.719	5.84835	79.8002	13.6449	111.079	5.16701	81.8832	15.8473	53.6763	2.70305	38.5221	14.2514	59.7286	1.67247	31.5112	18.8411	4.52148	15578	0.997361	0.921421	1.00972	0.932837	0.965334	10326	0.9078	0.729496	1.01016	0.81175	0.864801
Amph.c(modencode)	108.859	48.5158	192.567	3.96916	14375	58.5095	38.2264	99.7457	2.60934	10779	117.831	82.0636	218.337	2.66058	10150	72.8204	38.8024	161.38	4.15904	13758	108.59	6.22451	79.8151	12.8227	109.953	5.46297	81.8028	14.9741	53.1328	2.98517	38.5053	12.8989	59.1039	1.88594	31.5609	16.7348	3.34953	11764	0.997534	0.92158	1.01005	0.933142	0.965576	10328	0.908106	0.729642	1.01016	0.811639	0.864886
Amph.d(modencode)	108.491	12.8596	196.534	15.283	28148	58.3149	9.5608	97.8729	10.2369	26073	117.126	15.013	212.349	14.1443	27447	72.3697	11.6109	165.829	14.2822	26856	108.191	5.68823	87.2492	15.3385	109.516	4.9643	89.5189	18.0325	52.9471	2.31272	41.987	18.1548	58.9171	1.31872	34.4043	26.0891	13.4866	27125	0.997233	0.923717	1.00944	0.935026	0.966355	10332	0.907951	0.73162	1.01033	0.814113	0.866003
Amph.e(modencode)	107.652	12.8694	196.049	15.2338	28124	57.8856	9.54997	97.5666	10.2164	26060	116.21	14.9984	211.64	14.1108	27434	71.835	11.6068	165.513	14.26	26851	106.932	5.6818	86.7883	15.2748	108.39	4.9623	89.0859	17.9525	52.4601	2.3116	41.8308	18.096	58.4582	1.33093	34.2629	25.7435	13.4553	27105	0.993315	0.92016	1.00686	0.932704	0.963259	10303	0.906272	0.730286	1.00989	0.813784	0.865059
Amph.f(modencode)	107.172	16.7855	180.965	10.7811	25671	57.6158	11.1421	89.9041	8.06885	24031	116.004	19.2733	194.738	10.104	24973	71.6547	14.6394	152.22	10.398	24518	106.859	5.32378	80.8509	15.1868	108.22	4.43845	82.6836	18.6289	52.3039	2.22308	38.9377	17.5152	58.1972	1.30812	32.1169	24.5519	9.83798	24603	0.997081	0.921171	1.00977	0.932899	0.965232	10324	0.907805	0.729944	1.01009	0.81219	0.865007
Amph.g(modencode)	114.641	12.9862	190.968	14.7055	27901	59.5375	9.42074	93.8401	9.96101	25853	117.725	15.4072	202.323	13.1317	26997	75.4388	11.5201	161.413	14.0114	26735	122.093	5.20653	86.7914	16.6697	123.656	4.41512	89.0104	20.1604	59.6355	2.00207	41.6072	20.7821	66.5165	1.09573	34.1621	31.1774	12.9524	26861	1.06501	1.03711	1.07864	1.05039	1.05779	11028	1.00165	0.790515	1.11722	0.881728	0.947777
Amph.h(modencode)	105.034	13.135	195.119	14.8549	27963	56.5887	9.53392	96.7097	10.1437	25992	114.008	15.3987	209.954	13.6345	27227	70.4648	11.6765	165.179	14.1463	26803	105.549	5.54578	88.1483	15.8947	106.897	4.6901	90.3162	19.2568	51.6199	2.25144	42.3935	18.8295	57.5025	1.27754	34.8894	27.3097	13.1949	26977	1.0049	0.925797	1.01774	0.937627	0.971517	10370	0.912194	0.732563	1.01615	0.816046	0.869238
Amun-RA(modencode)	108.627	6.41433	76.6927	11.9565	26558	91.561	9.31053	66.3512	7.12646	22819	101.737	12.121	83.666	6.90259	21444	116.639	12.1468	130.558	10.7483	24766	32.8839	0.391033	16.1837	41.3869	36.4792	0.6456	18.2587	28.2818	34.8855	0.264867	15.6315	59.0165	23.3386	0.0409667	11.614	283.499	9.18346	23929	0.302724	0.323226	0.335822	0.358566	0.330084	3775	0.381008	0.29909	0.254897	0.200093	0.283772
Amun-RB(modencode)	90.3339	4.52287	73.1856	16.1813	28448	78.6443	4.77963	62.9654	13.1737	27733	83.4448	7.5133	76.7891	10.2204	25080	102.07	8.53277	128.155	15.0192	27223	29.7854	0.535267	17.1308	32.0042	33.0847	0.556167	19.505	35.0704	31.6337	0.200867	16.7235	83.257	21.2573	0.172967	12.4764	72.132	13.6486	27202	0.329726	0.356947	0.366249	0.396486	0.362352	4148	0.402238	0.309923	0.270297	0.208263	0.29768
Amun-RC(modencode)	91.8301	5.2624	66.3267	12.6039	26968	79.9599	6.1038	57.2738	9.38331	25394	84.7662	8.4767	61.9467	7.30788	22008	103.718	9.4121	79.9382	8.49313	22472	30.2659	0.39935	20.8391	52.1825	33.6126	0.4383	23.0469	52.5826	32.1042	0.33885	21.9825	64.8739	21.6048	0.247	15.0448	60.9103	9.44705	24209	0.329586	0.357052	0.36603	0.396533	0.3623	4147	0.401504	0.309533	0.270195	0.208303	0.297384
Amun-RD(modencode)	88.9677	7.2414	65.586	9.05709	24053	77.4788	7.1667	56.7007	7.91169	23842	82.1438	10.3465	61.2575	5.92063	19733	100.469	14.6666	78.3956	5.3452	17035	29.3375	0.393	20.8136	52.9607	32.5816	0.4796	23.0169	47.9919	31.1194	0.3001	21.9736	73.2208	20.9269	0.3244	14.9467	46.0748	7.05865	21166	0.329755	0.357148	0.366218	0.396641	0.36244	4150	0.401651	0.309743	0.270098	0.208293	0.297446
Amun-RE(modencode)	92.6628	4.2576	73.4911	17.2611	28744	80.66	4.84493	63.1964	13.0438	27669	85.5754	7.48323	77.069	10.2989	25143	104.718	8.19873	128.899	15.7218	27508	30.5377	0.564767	17.1058	30.2882	33.9203	0.578133	19.4775	33.6903	32.4326	0.2259	16.6869	73.8684	21.81	0.164667	12.5106	75.9755	14.0814	27400	0.329557	0.356851	0.366062	0.396379	0.362212	4145	0.40209	0.309713	0.270394	0.208273	0.297617
Amun.a(modencode)	97.2959	27.6137	75.4478	2.73226	10137	84.7075	23.6487	64.9526	2.74656	11354	89.7512	36.9548	79.6568	2.15552	8060	109.982	74.9334	134.419	1.79385	5851	32.0974	1.1064	17.2765	15.615	35.6338	1.39817	19.7107	14.0976	34.0891	0.200067	16.7761	83.8525	22.8907	0.687067	12.6333	18.3872	2.35705	7959	0.329895	0.357626	0.366242	0.397029	0.362698	4154	0.402433	0.309953	0.270232	0.208132	0.297688
Amun.aa(modencode)	97.2131	6.41433	68.6359	10.7004	25603	81.6648	9.31053	59.4922	6.38978	21630	90.717	12.121	76.1465	6.28221	20429	106.171	12.1468	123.017	10.1275	24274	32.6572	0.391033	14.9701	38.2834	37.2574	0.6456	17.2952	26.7893	34.8383	0.264867	14.4038	54.3811	25.3647	0.0409667	11.6297	283.883	8.37498	23022	0.335934	0.35999	0.383255	0.410699	0.37247	4279	0.426601	0.328133	0.310595	0.238904	0.326058
Amun.ab(modencode)	84.3107	7.2414	55.114	7.61096	22223	70.287	7.1667	45.6363	6.36783	21587	77.5068	10.3465	51.4478	4.97251	17676	91.2467	14.6666	64.7052	4.41176	14480	28.6258	0.393	17.7824	45.2478	32.7593	0.4796	20.2045	42.1278	30.5595	0.3001	18.8484	62.807	22.3082	0.3244	13.9507	43.0045	5.84076	18841	0.339527	0.369333	0.388554	0.422664	0.38002	4371	0.434782	0.334911	0.317387	0.244482	0.33289
Amun.ac(modencode)	88.7995	7.2414	60.1468	8.30596	23139	74.0379	7.1667	49.8454	6.95514	22561	81.5299	10.3465	55.9891	5.41143	18687	96.0876	14.6666	69.9736	4.77097	15496	27.7942	0.393	18.0237	45.8619	31.3198	0.4796	20.1823	42.0816	29.6411	0.3001	19.0953	63.6297	19.9423	0.3244	13.0456	40.2147	6.36088	19941	0.313	0.340908	0.352702	0.384151	0.34769	3976	0.40035	0.30848	0.269353	0.207543	0.296431
Amun.ad(modencode)	81.2266	5.57693	63.0521	11.3059	26104	67.6843	5.55353	52.9181	9.52874	25527	74.7112	8.72973	68.0279	7.79267	22680	87.8739	11.7017	118.059	10.0891	24235	32.1489	0.560533	15.7265	28.0564	35.8203	0.605667	17.9956	29.7121	32.6254	0.200067	14.4609	72.2803	25.8938	0.216267	12.7846	59.1152	9.67909	24448	0.395793	0.430309	0.440992	0.47945	0.436636	5101	0.482023	0.371275	0.382567	0.29467	0.382634
Amun.ae(modencode)	79.4849	5.53603	62.8588	11.3545	26144	66.2253	5.85233	52.7705	9.017	25064	73.0934	8.9411	67.7703	7.57964	22405	86.0051	11.9838	117.621	9.81504	23994	31.445	0.593033	15.6849	26.4485	35.036	0.633667	17.9487	28.3251	31.911	0.2249	14.4257	64.1427	25.3392	0.238	12.775	53.6764	9.44154	24202	0.39561	0.430203	0.440788	0.479332	0.436483	5094	0.481855	0.371036	0.382621	0.294624	0.382534
Amun.af(modencode)	79.4257	4.2576	61.6566	14.4816	27826	66.1759	4.84493	51.5909	10.6484	26354	73.0388	7.48323	65.9822	8.81734	23828	85.9409	8.19873	113.731	13.8717	26669	31.4215	0.564767	15.6044	27.6297	35.0099	0.578133	17.8253	30.8326	31.8872	0.2259	14.4257	63.8588	25.3203	0.164667	12.7077	77.1721	11.9548	26292	0.395609	0.430203	0.440788	0.479333	0.436483	5093	0.481855	0.371036	0.382621	0.294625	0.382534
Amun.b(modencode)	96.3422	5.57693	75.2246	13.4885	27455	83.8751	5.55353	64.7898	11.6664	26968	88.9948	8.72973	79.494	9.10612	24131	108.858	11.7017	133.986	11.4501	25228	31.7665	0.560533	17.2535	30.7805	35.2852	0.605667	19.6769	32.488	33.7377	0.200067	16.7397	83.6704	22.6712	0.216267	12.6073	58.2949	11.4278	25889	0.329726	0.356948	0.366249	0.396486	0.362352	4149	0.402237	0.309923	0.270297	0.208263	0.29768
Amun.c(modencode)	92.415	5.53603	74.3097	13.4229	27425	80.4692	5.85233	64.0534	10.9449	26550	85.3061	8.9411	78.4844	8.77793	23793	104.379	11.9838	132.341	11.0434	24950	30.4586	0.593033	17.0589	28.7655	33.8267	0.633667	19.4555	30.7031	32.3087	0.2249	16.5307	73.5022	21.7424	0.238	12.4821	52.4457	11.0473	25618	0.329585	0.357051	0.36603	0.396533	0.3623	4146	0.401504	0.309533	0.270195	0.208303	0.297384
Amun.d(modencode)	105.791	10.8591	78.2231	7.20344	21608	92.791	12.6531	69.4167	5.48614	19835	99.344	17.3556	85.8003	4.94366	17619	120.618	25.0398	137.785	5.50264	17363	34.4827	0.572167	17.5007	30.5867	38.1669	0.904033	19.7283	21.8226	36.5929	0.2612	16.9566	64.9182	24.5133	0.269833	12.5749	46.6026	5.78397	18731	0.325951	0.347104	0.360777	0.384189	0.354505	4051	0.394358	0.303379	0.264178	0.203231	0.291286
Amun.e(modencode)	100.162	17.9797	74.6221	4.15036	14963	87.2265	14.9526	64.1577	4.29074	16737	92.3661	21.9933	78.4137	3.56534	13542	113.228	42.1307	131.421	3.11937	10425	33.0435	1.14047	17.301	15.1701	36.6873	0.920767	19.67	21.3626	35.1157	0.319833	16.8197	52.589	23.58	0.741033	12.6417	17.0595	3.78145	13276	0.329902	0.357745	0.366281	0.397194	0.36278	4156	0.402581	0.310134	0.270331	0.208253	0.297825
Amun.f(modencode)	85.512	5.57693	63.8889	11.4559	26217	71.2553	5.55353	53.563	9.64484	25624	78.6528	8.72973	68.9447	7.89769	22807	92.51	11.7017	120	10.2549	24393	33.845	0.560533	15.7687	28.1316	37.7102	0.605667	18.0441	29.7922	34.3466	0.200067	14.477	72.3608	27.26	0.216267	12.8482	59.4089	9.81334	24572	0.395792	0.430309	0.440993	0.479451	0.436636	5105	0.482022	0.371274	0.382568	0.294671	0.382634
Amun.g(modencode)	92.7393	10.8591	67.1315	6.18203	19939	77.8796	12.6531	58.3975	4.61527	17690	86.5961	17.3556	75.4745	4.3487	16032	101.248	25.0398	124.054	4.95426	16004	36.3102	0.572167	16.1162	28.1669	40.3489	0.904033	18.2078	20.1406	36.8281	0.2612	14.7955	56.6444	29.1625	0.269833	12.8973	47.7973	5.02506	16919	0.39153	0.419305	0.435079	0.465944	0.427964	4982	0.472885	0.363742	0.374456	0.288031	0.374778
Amun.h(modencode)	92.0635	6.41433	65.5805	10.2241	25185	77.3032	9.31053	56.9266	6.11421	21152	85.9552	12.121	73.3668	6.05289	19994	100.508	12.1468	119.797	9.86243	24030	36.0415	0.391033	15.8953	40.6493	40.0503	0.6456	17.9273	27.7684	36.5555	0.264867	14.6525	55.3205	28.9467	0.0409667	12.7172	310.427	8.0634	22616	0.391485	0.419306	0.435029	0.465944	0.427941	4981	0.472885	0.363709	0.374457	0.288005	0.374764
Amun.i(modencode)	81.0616	4.52287	61.7747	13.6583	27523	67.5469	4.77963	51.6757	10.8116	26459	74.5595	7.5133	66.1709	8.80717	23820	87.6954	8.53277	114.09	13.3708	26399	32.0836	0.535267	15.6157	29.1737	35.7476	0.556167	17.8384	32.0738	32.5591	0.200867	14.43	71.8389	25.8412	0.172967	12.693	73.3841	11.662	26083	0.395793	0.430309	0.440993	0.479451	0.436636	5104	0.482022	0.371275	0.382567	0.29467	0.382633
Amun.j(modencode)	82.8449	4.2576	62.1981	14.6087	27875	69.0247	4.84493	52.0098	10.7349	26420	76.1832	7.48323	66.5593	8.89446	23903	89.6407	8.19873	114.963	14.022	26742	32.7742	0.564767	15.6302	27.6755	36.5171	0.578133	17.855	30.8839	33.2599	0.2259	14.4355	63.9024	26.4103	0.164667	12.7552	77.4609	12.065	26367	0.395609	0.430202	0.440789	0.479333	0.436483	5095	0.481855	0.371036	0.382621	0.294624	0.382534
Amun.k(modencode)	82.9094	5.53603	63.4002	11.4523	26214	69.0785	5.85233	53.1894	9.08858	25119	76.2425	8.9411	68.3474	7.64419	22489	89.7105	11.9838	118.853	9.91786	24081	32.7997	0.593033	15.7107	26.4921	36.5455	0.633667	17.9783	28.3719	33.2858	0.2249	14.4355	64.1865	26.4309	0.238	12.8225	53.8762	9.52573	24302	0.395609	0.430202	0.440788	0.479332	0.436483	5092	0.481855	0.371036	0.382621	0.294624	0.382534
Amun.l(modencode)	80.3679	7.2414	51.0401	7.04837	21389	66.9688	7.1667	42.2154	5.89049	20730	73.9214	10.3465	47.7416	4.6143	16824	86.9449	14.6666	60.4118	4.11902	13650	31.809	0.393	19.016	48.3867	35.4417	0.4796	21.0473	43.8851	32.2805	0.3001	19.1801	63.9124	25.6201	0.3244	15.4006	47.4741	5.41805	17918	0.395792	0.430308	0.440993	0.479451	0.436636	5103	0.482023	0.371275	0.382568	0.294671	0.382634
Amun.m(modencode)	82.6093	5.2624	51.9012	9.86265	24878	68.8284	6.1038	42.8891	7.02662	22669	75.9664	8.4767	48.5411	5.72641	19340	89.3857	9.4121	62.0807	6.59584	19515	32.681	0.39935	19.09	47.8026	36.4132	0.4383	21.1316	48.2126	33.1653	0.33885	19.2384	56.7756	26.3352	0.247	15.5377	62.9058	7.30288	21564	0.395609	0.430203	0.440788	0.479333	0.436483	5096	0.481855	0.371036	0.382621	0.294624	0.382534
Amun.n(modencode)	94.9874	5.57693	70.6437	12.6671	27011	79.1972	5.55353	59.2227	10.664	26365	87.2112	8.72973	75.0615	8.59837	23590	102.783	11.7017	127.092	10.861	24828	29.7311	0.560533	14.9942	26.75	33.5023	0.605667	17.3615	28.6651	31.7066	0.200067	14.3825	71.8887	21.3319	0.216267	11.0576	51.1295	10.6976	25333	0.313	0.340909	0.352703	0.384151	0.347691	3977	0.40035	0.30848	0.269352	0.207542	0.296431
Amun.o(modencode)	91.8849	5.53603	70.2087	12.6821	27015	76.6013	5.85233	58.8939	10.0633	25932	84.3443	8.9411	74.5133	8.3338	23290	99.4439	11.9838	126.002	10.5144	24603	28.7466	0.593033	14.9597	25.2257	32.3929	0.633667	17.3219	27.3359	30.673	0.2249	14.372	63.9041	20.6398	0.238	11.0514	46.4345	10.3984	25080	0.312854	0.340824	0.352538	0.384056	0.347568	3970	0.400424	0.308445	0.269445	0.207552	0.296466
Amun.p(modencode)	103.21	10.8591	73.591	6.77688	20951	86.7231	12.6531	63.8107	5.04308	18808	96.2065	17.3556	81.3208	4.68556	17014	112.705	25.0398	130.836	5.22513	16726	31.9723	0.572167	15.2247	26.6089	35.9065	0.904033	17.3941	19.2406	34.0884	0.2612	14.589	55.8538	22.8543	0.269833	11.0134	40.8154	5.43266	17959	0.309778	0.33233	0.347896	0.373223	0.340807	3907	0.393072	0.302458	0.263532	0.20278	0.29046
Amun.q(modencode)	89.6481	4.52287	68.6048	15.1684	28102	74.7454	4.77963	57.3982	12.0089	27161	82.309	7.5133	72.3566	9.63047	24619	97.0058	8.53277	121.261	14.2113	26827	28.0598	0.535267	14.8715	27.7834	31.619	0.556167	17.1897	30.9074	29.9244	0.200867	14.3664	71.5222	20.1328	0.172967	10.9268	63.1727	12.7548	26761	0.312999	0.340908	0.352701	0.38415	0.34769	3975	0.400351	0.308481	0.269352	0.207542	0.296431
Amun.r(modencode)	91.832	4.2576	69.0282	16.2129	28467	76.5573	4.84493	57.7323	11.916	27100	84.2958	7.48323	72.745	9.72106	24690	99.3867	8.19873	122.134	14.8967	27168	28.73	0.564767	14.886	26.3578	32.3743	0.578133	17.2063	29.7618	30.6391	0.2259	14.3719	63.6207	20.6279	0.164667	10.989	66.7348	13.1867	26976	0.312854	0.340824	0.352538	0.384056	0.347568	3969	0.400211	0.308282	0.269444	0.207552	0.296372
Amun.s(modencode)	103.123	6.41433	72.3889	11.2855	26087	86.64	9.31053	62.631	6.7269	22204	96.1144	12.121	79.5327	6.56158	20929	112.607	12.1468	126.946	10.451	24566	31.9417	0.391033	15.1442	38.7287	35.8721	0.6456	17.2708	26.7515	34.0557	0.264867	14.589	55.0806	22.8324	0.0409667	10.946	267.194	8.75623	23457	0.309743	0.33233	0.347856	0.373223	0.340788	3906	0.393071	0.30243	0.263532	0.202762	0.290449
Amun.t(modencode)	72.3716	5.57693	62.2025	11.1535	25977	60.3126	5.55353	52.271	9.4122	25422	66.5757	8.72973	67.103	7.68672	22552	78.2904	11.7017	116.067	9.9188	24084	28.6643	0.560533	15.708	28.0234	31.9208	0.605667	17.9575	29.6492	29.0747	0.200067	14.4562	72.2569	23.0656	0.216267	12.7189	58.8114	9.54282	24317	0.396071	0.430552	0.441068	0.479466	0.436789	5111	0.482067	0.37137	0.382434	0.294616	0.382622
Amun.u(modencode)	70.9896	5.53603	62.1104	11.2193	26039	59.1538	5.85233	52.1985	8.91926	24964	65.2902	8.9411	66.9787	7.4911	22271	76.8091	11.9838	115.897	9.67121	23855	28.1039	0.593033	15.6719	26.4267	31.2967	0.633667	17.9181	28.2768	28.5063	0.2249	14.423	64.1307	22.6257	0.238	12.708	53.395	9.32522	24094	0.395888	0.430446	0.440863	0.479348	0.436636	5102	0.481901	0.371132	0.382489	0.294571	0.382523
Amun.v(modencode)	72.2406	4.52287	60.9252	13.4705	27444	60.2034	4.77963	51.0285	10.6762	26379	66.4552	7.5133	65.246	8.68407	23693	78.1488	8.53277	112.097	13.1373	26267	28.6124	0.535267	15.5972	29.1392	31.863	0.556167	17.8003	32.0053	29.0221	0.200867	14.4254	71.8157	23.0239	0.172967	12.6273	73.0042	11.492	25936	0.396071	0.430552	0.441068	0.479466	0.436789	5110	0.482067	0.37137	0.382435	0.294616	0.382622
Amun.w(modencode)	70.0097	5.2624	49.8868	9.47986	24501	58.3373	6.1038	41.3399	6.77281	22281	64.3889	8.4767	46.402	5.47406	18822	75.7489	9.4121	57.4692	6.10588	18605	27.7159	0.39935	19.0242	47.638	30.8647	0.4383	21.035	47.9923	28.1128	0.33885	19.2163	56.7103	22.3133	0.247	15.3592	62.1829	6.95815	21011	0.395887	0.430445	0.440863	0.479348	0.436636	5099	0.481901	0.371131	0.382488	0.294569	0.382522
Amun.x(modencode)	71.2256	7.2414	49.7846	6.87499	21122	59.3576	7.1667	41.2579	5.75689	20420	65.5215	10.3465	46.374	4.48211	16455	77.0508	14.6666	57.4704	3.91847	13023	28.2104	0.393	18.9851	48.3081	31.4153	0.4796	20.9894	43.7643	28.6143	0.3001	19.1715	63.8838	22.7004	0.3244	15.3037	47.1754	5.25812	17494	0.396071	0.430552	0.441068	0.479466	0.436789	5109	0.482066	0.371369	0.382435	0.294616	0.382622
Amun.y(modencode)	70.9423	4.2576	60.9083	14.3058	27760	59.1144	4.84493	51.0189	10.5304	26259	65.2467	7.48323	65.1906	8.71155	23727	76.758	8.19873	112.007	13.6615	26566	28.0852	0.564767	15.5914	27.6068	31.2758	0.578133	17.7947	30.7796	28.4873	0.2259	14.423	63.8468	22.6106	0.164667	12.6407	76.7654	11.8023	26192	0.395888	0.430446	0.440863	0.479347	0.436636	5100	0.481901	0.371131	0.382489	0.29457	0.382523
Amun.z(modencode)	87.1117	5.53603	66.4557	12.0042	26605	72.6135	5.85233	55.7551	9.52699	25524	80.0643	8.9411	71.1271	7.95507	22859	94.2949	11.9838	122.073	10.1866	24330	29.5631	0.593033	14.7855	24.932	33.832	0.633667	17.3463	27.3744	31.5601	0.2249	14.1867	63.0803	23.0521	0.238	11.7351	49.307	9.91821	24664	0.33937	0.369242	0.388375	0.42256	0.379887	4370	0.434631	0.334696	0.317463	0.244468	0.332815
Amyrel-RA(modencode)	3.0698	0	2.7323	2.7323	10138	3.1972	0	2.8457	2.8457	11739	1.6602	0	1.47775	1.47775	5206	2.1894	0	1.9487	1.9487	6427	4.4101	2.111	3.9861	1.88825	6.1055	0	5.43435	5.43435	3.962	1.0075	3.5353	3.50898	8.3994	0	7.48385	7.48385	2.25111	7554	1.43661	2.65637	1.98889	3.67757	2.43986	18642	1.23921	1.80963	2.62711	3.83639	2.37809
Amyrel.a(modencode)	11.5035	0	8.0448	8.0448	22818	14.0977	0	9.85905	9.85905	25782	7.8137	0	5.4644	5.4644	18799	10.724	0	7.49965	7.49965	21004	39.7306	2.111	27.8837	13.2088	47.1166	0	32.9503	32.9503	43.4157	1.0075	30.3879	30.1617	56.0859	0	39.2454	39.2454	7.71697	22161	3.45378	5.08474	4.09585	6.03	4.66609	24036	3.07963	4.04846	3.97837	5.22994	4.0841
Amyrel.b(modencode)	12.4092	0	7.74235	7.74235	22408	14.1379	0	8.8209	8.8209	24862	8.2435	0	5.14325	5.14325	18085	10.6395	0	6.6382	6.6382	19572	30.1607	2.111	18.9302	8.96739	36.4487	0	22.741	22.741	33.7384	1.0075	21.0822	20.9253	45.1599	0	28.2043	28.2043	7.08617	21213	2.43051	3.65873	2.93723	4.42151	3.36199	21503	2.38638	3.17105	3.19424	4.24455	3.24906
Amyrel.c(modencode)	6.6048	0	5.31375	5.31375	18127	7.605	0	6.11845	6.11845	21161	5.0215	0	4.03995	4.03995	15171	6.2544	0	5.03185	5.03185	16212	29.1306	2.111	23.5163	11.1399	33.7238	0	27.1318	27.1318	28.4223	1.0075	22.8833	22.713	39.7816	0	32.0202	32.0202	5.126	17171	4.41052	5.80117	5.10595	6.71588	5.50838	25190	3.73732	4.54437	5.23098	6.36058	4.96831
Amyrel.d(modencode)	6.9927	0	5.1065	5.1065	17639	7.9813	0	5.82845	5.82845	20598	5.1897	0	3.7898	3.7898	14372	7.1239	0	5.2023	5.2023	16660	41.4054	2.111	30.3298	14.3675	49.5207	0	36.163	36.163	44.7338	1.0075	32.6903	32.4469	56.9342	0	41.5969	41.5969	4.98176	16816	5.92123	7.97838	7.08177	9.54211	7.63087	27193	5.60483	6.2794	7.13345	7.992	6.75242
Amyrel.e(modencode)	12.1045	0	7.8701	7.8701	22584	14.0302	0	9.1222	9.1222	25146	8.1121	0	5.27435	5.27435	18366	10.3039	0	6.6994	6.6994	19687	34.3514	2.111	22.4423	10.6311	41.2383	0	26.8124	26.8124	37.8134	1.0075	24.6155	24.4323	50.545	0	32.8897	32.8897	7.24151	21450	2.8379	4.23459	3.40686	5.08355	3.89073	22662	2.69514	3.66981	3.60259	4.90542	3.71824
ana-RA(modencode)	13.0092	0.76525	9.47712	12.3843	26844	10.6197	0.613375	8.0108	13.0602	27676	15.9451	0.782	12.6879	16.2249	28170	11.2197	0.6529	10.3856	15.9068	27589	21.3015	0.4798	14.466	30.1501	22.7654	0.410175	13.2488	32.3004	21.532	0.41155	12.958	31.4859	25.5295	0.492875	14.171	28.7518	14.3941	27566	1.63742	1.33593	1.74995	1.42774	1.53776	14329	2.02755	1.91912	2.40398	2.27542	2.15652
ana-RB(modencode)	13.6029	0.766375	9.93928	12.9692	27184	11.1044	0.613375	8.40706	13.7062	27949	16.7021	0.7842	13.301	16.9613	28348	11.7318	0.65385	10.7654	16.4647	27815	22.2021	0.410125	15.2195	37.1093	23.7358	0.37895	14.0557	37.0912	22.4919	0.377875	13.7338	36.3449	26.6148	0.43685	15.0793	34.5182	15.0253	27852	1.63216	1.3293	1.74491	1.42113	1.53187	14298	2.02549	1.91717	2.39678	2.2686	2.15201
ana.a(modencode)	18.3842	0.7774	11.4431	14.7197	27914	15.369	0.5759	9.79448	17.0072	29028	22.7069	0.8097	15.1117	18.6633	28820	15.4371	0.7079	12.1167	17.1164	28058	31.0924	0.6314	18.8763	29.896	33.19	0.544433	17.5906	32.3099	31.1631	0.520767	16.9955	32.6355	37.1565	0.643767	18.7167	29.0737	16.8767	28497	1.69126	1.36929	1.80535	1.46167	1.58189	14592	2.02766	2.01871	2.41763	2.40696	2.21774
ana.b(modencode)	16.29	0.69185	9.23334	13.3459	27379	13.6638	0.522675	8.06982	15.4395	28591	20.4191	0.7066	12.554	17.7667	28556	13.9904	0.615125	10.0032	16.2621	27736	27.4396	0.4906	14.8052	30.1777	29.3512	0.433275	13.6631	31.5344	27.404	0.445275	13.1052	29.4316	32.654	0.545925	14.4305	26.433	15.7035	28118	1.68444	1.34382	1.80179	1.43744	1.56687	14508	2.00559	1.95877	2.38982	2.33403	2.17205
ana.c(modencode)	16.2154	0.692975	9.22432	13.3112	27363	13.6012	0.522675	8.06346	15.4273	28585	20.3625	0.7088	12.5745	17.7405	28546	13.9264	0.616075	9.98622	16.2094	27712	27.314	0.420925	14.7879	35.132	29.2168	0.40205	13.6403	33.9269	27.2785	0.4116	13.0887	31.7995	32.5045	0.4899	14.413	29.4203	15.6721	28101	1.68445	1.34139	1.80179	1.43483	1.56562	14498	2.0056	1.95876	2.38983	2.33402	2.17205
ana1-IP16240(modencode)	2.0721	1.59567	1.9733	1.23666	4124	1.4733	0.23685	1.30782	5.52172	19904	1.9931	0.534875	1.78972	3.34605	12812	2.3859	1.0779	2.81066	2.60753	8652	1.0427	0	0.80636	0.80636	1.5293	0.428925	1.17898	2.74869	1.296	0.3969	1.08192	2.72593	1.1809	0.909525	0.8983	0.987658	3.17799	11148	0.503209	0.523155	0.738044	0.767297	0.632926	7089	0.879658	0.543191	0.801534	0.494949	0.679833
ana1-RA(modencode)	2.0077	1.56557	2.0679	1.32086	4444	1.4228	0.3158	1.3448	4.25839	16627	1.9248	0.529967	1.8736	3.53532	13432	2.3098	1.11653	3.02758	2.71158	9009	1.0594	0	0.424025	0.424025	1.5473	0	0.636025	0.636025	1.2916	0.244233	0.610125	2.49812	1.1755	0.214	0.498575	2.32979	2.95654	10309	0.527668	0.550395	0.770683	0.803876	0.663155	7406	0.907787	0.559183	0.826188	0.508919	0.700519
ana1-RB(modencode)	2.178	1.3247	2.8331	2.13867	7729	1.4553	0.5485	1.85865	3.38861	13843	1.9767	0.6477	2.78245	4.29589	15900	2.3936	1.7006	3.3337	1.96031	6472	1.3147	0	0.8297	0.8297	1.8763	0	1.18415	1.18415	1.5687	0	1.05685	1.05685	1.4184	0	0.9537	0.9537	2.94587	10257	0.603627	0.665098	0.861478	0.949208	0.769853	8492	1.07792	0.655373	0.974644	0.59258	0.82513
ana1.a(modencode)	2.0315	1.17417	1.93946	1.65176	5727	1.4397	0.3532	1.28104	3.62695	14635	1.9476	0.397475	1.72156	4.33124	15985	2.3372	1.19815	2.72866	2.27739	7534	1.072	0.2239	0.91444	4.08414	1.5656	0.21445	1.32124	6.16106	1.3069	0.610625	1.16284	1.90434	1.1895	0.535	0.9752	1.8228	2.97184	10361	0.527689	0.550421	0.770662	0.803861	0.663158	7407	0.907759	0.559173	0.826214	0.508942	0.700522
ana2-RA(modencode)	0.3866	0	0.4691	0.4691	1129	0.2561	0	0.32895	0.32895	790	0.3781	0	0.4802	0.4802	1089	0.728	0	0.9128	0.9128	2597	5.3811	0	6.5043	6.5043	4.6034	0	5.6287	5.6287	4.6268	1.1063	5.6618	5.11778	3.9851	0	4.8395	4.8395	0.547763	1096	13.919	14.2319	11.9074	12.1751	13.0584	29404	18.0664	6.35549	15.5607	5.47404	11.3642
ana2.a(modencode)	0.3874	0	0.4715	0.4715	1138	0.2567	0	0.33055	0.33055	798	0.3789	0.6717	0.4825	0.718327	2079	0.7295	0.5878	0.91715	1.56031	5081	5.3923	1.0946	6.5365	5.97159	4.613	2.0969	5.6561	2.69736	4.6364	3.1346	5.68885	1.81486	3.9934	0	4.86365	4.86365	0.770172	1909	13.9192	14.2315	11.9076	12.1747	13.0582	29403	18.0616	6.35559	15.5567	5.47416	11.362
Ance-4-RA(modencode)	2.6241	0.93274	9.67577	10.3735	25310	1.2418	0.18378	4.10523	22.3378	29946	2.8778	1.04106	10.6976	10.2756	25128	2.9677	0.9696	8.75533	9.02984	23141	10.5735	2.06284	29.8922	14.4908	9.4125	3.23796	29.3502	9.06441	11.0337	2.34038	28.7732	12.2942	11.1412	1.76186	29.2233	16.5866	13.0042	26891	4.02938	3.67416	3.58694	3.27073	3.6403	22110	8.88525	3.71793	8.97182	3.75415	6.33229
Ance-4.a(modencode)	2.6428	0.88328	10.0155	11.3389	26134	1.2506	0.10922	4.27508	39.1419	30914	2.8983	1.0299	11.1075	10.785	25504	2.9888	0.96202	9.1084	9.46799	23610	10.6488	2.06284	30.7825	14.9224	9.4508	3.2399	30.3076	9.35448	11.1124	2.34038	29.4461	12.5818	11.2206	1.76356	29.625	16.7984	17.6835	28719	4.02936	3.67415	3.57606	3.26081	3.6351	22100	8.88565	3.71801	8.97217	3.75422	6.33251
Ance-5-RA(modencode)	3.2247	1.04783	8.71105	8.31339	23150	1.5879	0.0636	4.85612	76.3542	31382	3.8526	0.679667	13.8581	20.3896	29208	4.0428	0.600767	10.5726	17.5986	28233	18.9441	0.4563	58.0612	127.243	18.5712	0.314533	55.1365	175.296	16.9164	0.318767	48.4802	152.087	19.5142	0	56.4904	56.4904	30.6639	30476	5.87469	4.91722	5.75905	4.82043	5.34285	24968	10.6533	4.18433	12.2893	4.8269	7.98846
Ance-RA(modencode)	1.8723	0.622467	3.09804	4.97704	17325	2.2381	0.7598	3.2243	4.24362	16575	2.6256	0.3116	3.71966	11.9373	26306	3.4618	0.557567	4.33473	7.77437	21410	17.3389	0.3005	26.0775	86.7805	16.0958	0.635333	24.3212	38.2811	18.4316	0.169133	27.1574	160.568	17.0672	0.308767	38.9135	126.029	7.23308	21431	9.26075	6.60379	8.59681	6.13033	7.64792	27208	8.23538	5.32428	7.62575	4.93015	6.52889
Ance-RB(modencode)	1.8136	0.73822	3.4726	4.70402	16588	2.1821	0.90452	3.69885	4.0893	16142	2.5433	0.3568	4.18823	11.7383	26157	3.3532	0.6616	4.97427	7.51854	21038	16.7678	0.2629	30.1968	114.86	15.6692	0.7223	28.3652	39.2706	17.8535	0.17632	31.6342	179.414	16.5318	0.33552	45.3211	135.077	7.01254	21089	9.24559	6.59293	8.63983	6.16097	7.65983	27220	8.1818	5.32432	7.5761	4.93016	6.50309
Ance.a(modencode)	1.9581	0.716517	3.33976	4.6611	16460	2.356	0.8377	3.52217	4.20457	16454	2.7459	0.49555	3.7958	7.65977	22512	3.6204	0.551333	4.58289	8.31237	22219	18.1039	0.219083	31.6626	144.523	16.9178	1.066	30.6748	28.7756	19.2761	0.146933	32.8369	223.482	17.8491	0.2796	49.8693	178.359	6.20945	19641	9.24565	6.59307	8.63991	6.16111	7.65993	27221	8.18171	5.3243	7.57602	4.93015	6.50304
Ance.b(modencode)	1.867	0.6235	3.4159	5.47859	18527	2.2463	0.760667	3.5246	4.63357	17740	2.6182	0.297333	3.93089	13.2205	27050	3.452	0.55845	4.63207	8.29451	22197	17.2895	0.312017	31.7758	101.84	16.1305	0.640067	30.3621	47.4359	18.3791	0.172267	32.8075	190.446	17.0185	0.3129	49.823	159.23	7.90678	22419	9.26058	6.60358	8.6398	6.16091	7.66622	27223	8.18194	5.32419	7.57624	4.93004	6.5031
Ank-RA(modencode)	59.3279	100.64	81.7294	0.812096	2443	51.5653	92.9193	69.883	0.752083	2524	44.8314	73.6082	62.9153	0.854732	2650	47.5169	49.4407	58.7069	1.18742	3715	64.4017	29.1325	36.8601	1.26526	57.9714	23.3521	31.1565	1.33421	61.5518	32.752	34.9861	1.06821	80.4243	24.382	35.6447	1.46193	0.901583	2404	1.08552	1.43653	0.977136	1.2931	1.19807	12035	1.19367	1.29537	1.55966	1.69254	1.43531
Ank-RB(modencode)	55.3862	18.1973	81.131	4.4584	15845	48.1598	20.9463	68.6647	3.27813	13427	41.8833	14.4543	61.0814	4.22583	15713	44.3683	12.04	57.5525	4.78009	15521	60.2874	5.40901	36.7085	6.78655	54.4148	3.41781	31.6254	9.2531	57.6193	3.92693	34.8825	8.88289	75.1612	2.35991	37.53	15.9031	4.18561	14541	1.08849	1.43941	0.982461	1.2992	1.20239	12059	1.19642	1.29866	1.56066	1.69403	1.43744
Ank-RC(modencode)	59.1772	16.8331	82.2127	4.88398	17100	51.4163	19.4337	69.2044	3.56105	14410	44.7105	13.8235	63.1677	4.5696	16689	47.39	11.3818	58.5149	5.14107	16488	64.2381	4.86811	36.7471	7.54853	57.8242	3.07603	31.0945	10.1086	61.3955	3.53424	34.879	9.86889	80.2201	2.12392	35.6366	16.7787	4.53892	15625	1.08552	1.43676	0.977136	1.2933	1.19818	12037	1.19409	1.29554	1.56021	1.69276	1.43565
Ank-RD(modencode)	56.8508	17.1725	77.3389	4.50366	15981	49.4276	19.7842	65.5265	3.31206	13552	42.9909	14.4664	59.7449	4.12991	15434	45.5357	11.8281	55.9336	4.72887	15367	61.8816	4.86811	33.4034	6.86167	55.8538	3.07603	28.781	9.35653	59.143	3.53424	31.7114	8.97261	77.1488	2.12392	34.1181	16.0638	4.16862	14477	1.08849	1.43941	0.982463	1.2992	1.20239	12058	1.19656	1.29883	1.56084	1.69425	1.43762
Ank-RE(modencode)	58.5254	16.9495	81.7845	4.82518	16948	50.8737	19.5554	69.2598	3.54173	14356	44.225	13.9997	62.8275	4.48779	16468	46.8803	11.4514	57.9957	5.06452	16292	63.5305	4.86811	36.7471	7.54853	57.1873	3.07603	31.0945	10.1086	60.7192	3.53424	34.879	9.86889	79.3365	2.12392	35.6366	16.7787	4.4798	15445	1.08552	1.43653	0.977136	1.2931	1.19807	12034	1.19353	1.2952	1.55948	1.69232	1.43513
Ank-RF(modencode)	58.2319	17.3252	81.9752	4.73155	16675	50.6059	19.9056	69.7419	3.50364	14223	44.001	14.5446	63.8482	4.38982	16165	46.6341	11.7629	58.3221	4.95812	16029	63.1886	4.86811	36.7471	7.54853	56.8795	3.07603	31.0945	10.1086	60.3925	3.53424	34.879	9.86889	78.9095	2.12392	35.6366	16.7787	4.39578	15154	1.08512	1.43607	0.976776	1.29269	1.19766	12031	1.19339	1.29503	1.55929	1.6921	1.43495
Ank.a(modencode)	59.0388	16.9208	81.6311	4.8243	16946	51.314	19.5329	69.3883	3.55238	14390	44.613	13.9803	62.7504	4.48849	16474	47.2854	11.4736	57.9921	5.05439	16269	64.0878	4.86811	36.8145	7.56238	57.6889	3.07603	31.1467	10.1256	61.2518	3.53424	34.943	9.88698	80.0324	2.12392	35.6686	16.7938	4.47989	15446	1.08552	1.43653	0.977135	1.2931	1.19807	12033	1.19367	1.29536	1.55966	1.69254	1.43531
Ank.b(modencode)	59.2583	16.8682	81.5468	4.83435	16958	51.4867	19.4165	69.2353	3.56579	14425	44.7646	13.8163	62.503	4.52386	16564	47.4425	11.389	58.3116	5.11998	16431	64.3261	4.86811	36.8145	7.56238	57.9034	3.07603	31.1467	10.1256	61.4795	3.53424	34.943	9.88698	80.3299	2.12392	35.6686	16.7938	4.511	15548	1.08552	1.43699	0.977136	1.29351	1.19829	12039	1.19409	1.29587	1.56021	1.69321	1.43584
Ank.c(modencode)	58.9813	100.552	81.9584	0.815083	2456	51.2461	92.8201	69.0179	0.743566	2494	44.5625	73.4514	62.7271	0.853994	2646	47.2331	49.3489	58.0717	1.17676	3675	64.0254	29.1325	36.8601	1.26526	57.6327	23.3521	31.1565	1.33421	61.1922	32.752	34.9861	1.06821	79.9545	24.382	35.6447	1.46193	0.89735	2385	1.08552	1.43676	0.977135	1.2933	1.19818	12036	1.19409	1.29554	1.56021	1.69276	1.43565
Ank.d(modencode)	60.3194	19.9913	64.8585	3.24434	12036	52.3895	20.0068	54.7919	2.73866	11317	44.2159	14.2668	48.9186	3.42885	13082	47.9494	11.3082	51.2663	4.53354	14841	58.4902	13.3038	28.2054	2.12011	54.5621	10.8731	26.2437	2.41363	56.522	12.8263	27.5518	2.14807	78.3545	8.8437	34.0276	3.84766	3.48635	12232	0.969675	1.32283	0.904553	1.23399	1.10776	11399	1.07888	1.17878	1.49561	1.63411	1.34685
Ank.e(modencode)	59.97	19.9036	65.0876	3.27014	12129	52.0682	19.9076	53.9267	2.70884	11176	43.9527	14.11	48.7304	3.45362	13161	47.6655	11.2165	50.6311	4.51399	14778	58.1514	13.3038	28.2054	2.12011	54.246	10.8731	26.2437	2.41363	56.1946	12.8263	27.5518	2.14807	77.9006	8.8437	34.0276	3.84766	3.48665	12233	0.969675	1.32305	0.904552	1.23419	1.10787	11401	1.07925	1.17894	1.49613	1.63432	1.34716
Ank.f(modencode)	59.4039	90.0942	144.183	1.60036	5503	51.5742	82.3547	124.693	1.5141	5929	44.0667	63.6334	108.011	1.6974	6160	47.4002	45.0748	88.6517	1.96677	6495	57.9083	57.534	67.8056	1.17853	52.852	52.7442	56.4541	1.07034	55.9222	61.2668	70.6642	1.15338	79.1601	42.9114	67.1557	1.56498	1.69466	5384	0.974823	1.31411	0.889706	1.19936	1.0945	11291	1.08431	1.17979	1.53488	1.67004	1.36725
Ank.g(modencode)	57.8722	54.8477	86.7461	1.58158	5421	50.2971	50.9595	73.6598	1.44546	5592	43.7295	38.5557	65.5568	1.70032	6169	46.341	28.3572	60.4756	2.13263	7072	58.3864	36.0164	39.4255	1.09465	52.8597	32.2938	33.462	1.03618	55.4519	38.8545	37.1605	0.956401	75.8801	29.436	39.3087	1.33539	1.715	5457	1.00889	1.33517	0.913387	1.20879	1.11656	11479	1.10249	1.19661	1.50864	1.63743	1.36129
Ank.h(modencode)	57.5043	21.609	67.754	3.13545	11657	49.938	21.4729	56.554	2.63374	10893	42.1507	14.7726	49.6894	3.36362	12865	45.7129	11.8563	51.9266	4.37967	14400	55.7405	14.7819	30.9922	2.09663	51.9971	12.0813	28.8358	2.38682	53.8649	14.2515	30.307	2.12658	74.671	9.82633	37.4303	3.80919	3.37812	11870	0.969328	1.32241	0.90423	1.2336	1.10739	11397	1.07864	1.17833	1.49527	1.63348	1.34643
Ank2-GH13610(modencode)	254.899	83.7189	641.304	7.66021	22303	104.767	83.0288	320.313	3.85785	15374	201.967	59.4817	461.28	7.75499	22636	144.703	89.5529	337.417	3.76779	12500	11.7298	1.07105	31.8407	29.7285	9.579	0.7686	25.4424	33.1023	6.0705	0.987525	19.7052	19.9541	6.0338	1.01782	18.4667	18.1433	5.76021	18694	0.0460175	0.0580777	0.0375796	0.0474285	0.0472758	281	0.0579429	0.0419514	0.0575926	0.0416978	0.0497961
Ank2-RE(modencode)	2.7951	3.46428	4.14054	1.19521	3957	1.9123	2.86715	2.96392	1.03375	3780	1.928	3.455	3.3804	0.978408	3154	3.8946	8.9086	5.2482	0.589116	1425	1.291	0.1249	1.57368	12.5995	1.0923	0.075225	1.40152	18.631	1.4583	0.163325	1.70508	10.4398	1.5836	0.04055	1.97974	48.8222	0.949122	2584	0.46188	0.669606	0.390791	0.566546	0.522206	5967	0.76259	0.374442	0.828113	0.406614	0.59294
Ank2-RF(modencode)	94.7005	39.6938	214.807	5.41161	18373	57.1053	31.799	149.834	4.7119	17968	76.1175	27.714	158.834	5.73119	19347	76.2547	33.1889	184.875	5.57039	17515	38.6272	6.66164	36.8853	5.53697	36.2822	6.02584	34.4201	5.71209	18.6092	5.65616	22.3056	3.9436	17.9637	6.44541	20.3485	3.15706	5.35627	17754	0.407888	0.507468	0.383126	0.47666	0.443786	5186	0.325875	0.24404	0.314572	0.235575	0.280015
Ank2-RG(modencode)	96.3057	49.5811	222.798	4.4936	15945	67.5843	35.4585	157.41	4.43927	17195	79.8559	35.9322	163.893	4.56119	16668	90.6279	39.4156	194.306	4.92968	15946	46.0321	8.22979	38.1136	4.63118	44.289	7.46416	35.7405	4.78828	22.601	6.30529	23.2031	3.67994	19.6021	7.21842	20.9798	2.90642	4.60593	15820	0.477979	0.57644	0.459879	0.554611	0.517227	5912	0.334412	0.249382	0.290039	0.216292	0.272531
Ank2-RH(modencode)	216.106	60.2646	816.927	13.5557	27488	102.08	50.8748	401.026	7.88261	23804	175.53	36.2463	620.18	17.1101	28390	115.769	43.3998	419.268	9.66059	23842	77.0374	5.35107	123.51	23.0814	71.946	4.4389	112.723	25.3944	34.4299	4.52342	58.999	13.043	32.574	5.34577	50.8835	9.51846	12.0523	26357	0.35648	0.438883	0.33292	0.409877	0.38454	4433	0.337282	0.2974	0.319101	0.281369	0.308788
Ank2-RI(modencode)	241.897	212.016	621.525	2.9315	10923	105.945	126.774	313.677	2.4743	10137	194.724	174.706	465.264	2.66312	10159	130.162	135.375	321.024	2.37137	7865	60.9171	7.02632	101.845	14.4948	56.4076	5.9666	93.2226	15.6241	27.0501	4.70208	48.7709	10.3722	25.6242	5.11928	42.0802	8.21994	2.61007	8959	0.251831	0.312839	0.233188	0.28968	0.271884	3041	0.255321	0.207819	0.241862	0.196864	0.225466
Ank2-RJ(modencode)	94.0507	47.6145	216.889	4.55511	16159	56.9363	36.283	151.777	4.18315	16390	75.3309	33.6506	159.893	4.75156	17164	75.8677	38.8133	187.568	4.83257	15680	38.0723	7.4403	36.5111	4.90721	35.731	6.79224	34.0243	5.00928	18.3613	6.15229	22.2014	3.60864	17.7212	7.01938	20.3596	2.90048	4.5806	15737	0.404806	0.505401	0.379912	0.474321	0.44111	5156	0.322488	0.242017	0.311246	0.23358	0.277333
Ank2-RK(modencode)	87.6386	40.1392	208.547	5.19559	17856	51.3918	32.2485	143.939	4.46342	17259	68.9984	28.2451	151.585	5.36679	18575	59.7979	34.8918	164.113	4.70348	15308	37.3653	6.66985	36.334	5.4475	35.0351	6.03966	33.8027	5.59678	17.9595	5.67091	22.0051	3.88035	17.3266	6.45442	20.1137	3.11626	4.93232	16678	0.426357	0.541539	0.399768	0.507767	0.468858	5439	0.349462	0.300337	0.337147	0.289753	0.319175
Ank2-RL(modencode)	94.9152	41.6684	225.346	5.40808	18363	57.2327	33.1692	157.206	4.73953	18038	76.2999	29.1619	166.325	5.70351	19292	76.4311	34.7723	193.553	5.56631	17510	38.8424	7.03136	38.1136	5.42052	36.4251	6.38064	35.453	5.55634	18.6837	5.97525	23.1042	3.86664	18.008	6.79352	21.1385	3.11157	5.35436	17750	0.409233	0.509075	0.383765	0.477394	0.444867	5196	0.326451	0.244452	0.314645	0.235611	0.28029
Ank2-RM(modencode)	46.1486	17.0352	78.0713	4.58295	16231	43.095	14.6685	73.053	4.98026	18624	35.0293	10.077	58.4009	5.79548	19477	72.3738	11.816	112.06	9.48376	23632	5.2512	5.84846	10.3854	1.77574	5.2244	5.27996	10.212	1.93411	5.5008	5.23873	10.6862	2.03984	6.1913	5.87107	11.8392	2.01653	6.21061	19646	0.113789	0.149909	0.113208	0.149144	0.131512	1357	0.127644	0.0760054	0.143666	0.0855462	0.108215
Ank2-RN(modencode)	17.0278	3.10244	17.3206	5.58289	18778	16.3378	3.37604	15.8165	4.68492	17894	17.6829	2.43034	18.1521	7.46898	22240	47.9256	2.8366	48.4784	17.0903	28040	28.9851	0.70265	17.8518	25.4064	26.6715	0.532625	16.4371	30.8605	28.4749	0.578562	18.0246	31.1541	33.5792	0.452275	21.5021	47.5421	8.70678	23411	1.70222	1.63916	1.56635	1.50832	1.60401	14771	1.74288	0.594148	2.05531	0.700653	1.27325
Ank2.a(modencode)	26.9815	1.45992	24.612	16.8584	28644	25.6471	0.8445	23.1165	27.373	30419	30.3329	1.06527	27.5337	25.8465	30049	91.0922	1.24535	79.4029	63.7595	31240	1.7301	0.08795	1.7376	19.7567	1.5583	0.01305	1.71216	131.2	1.9473	0.09695	1.95172	20.1312	2.0085	0	2.10692	2.10692	33.4594	30660	0.0641217	0.0570371	0.0577544	0.0513733	0.0575716	392	0.0759267	0.0213772	0.0783129	0.0220491	0.0494165
Ank2.b(modencode)	46.6368	15.7744	79.2762	5.02561	17452	43.5327	12.9748	74.2157	5.72	20326	35.4117	9.09727	59.4668	6.53677	20896	73.1646	11.0398	114.405	10.363	24492	5.3127	5.86846	10.556	1.79876	5.2783	5.30852	10.2478	1.93043	5.5508	5.29083	10.8412	2.04906	6.2638	5.94416	12.0436	2.02613	6.91134	20930	0.113916	0.150027	0.113179	0.149055	0.131544	1358	0.127509	0.0758673	0.143887	0.0856124	0.108219
Ank2.c(modencode)	46.709	17.0235	79.3023	4.65839	16453	43.5961	14.6087	74.2428	5.08208	18902	35.4572	10.0754	59.4837	5.90384	19699	73.2697	11.8359	114.433	9.66831	23851	5.3133	5.89259	10.5553	1.79128	5.2865	5.33596	10.2487	1.92069	5.5593	5.29083	10.8423	2.04926	6.2735	5.94038	12.0445	2.02756	6.32816	19866	0.113753	0.149851	0.113179	0.149095	0.13147	1355	0.127518	0.0758745	0.1439	0.085622	0.108229
Ank2.d(modencode)	5.8788	4.36694	5.85233	1.34015	4517	5.3469	4.65021	4.55862	0.980304	3568	4.5021	3.93129	4.71286	1.19881	4132	6.7817	7.58605	7.06507	0.931324	2667	30.1238	0.725387	17.7541	24.4754	27.642	0.5683	16.2636	28.618	29.5353	0.615475	17.8682	29.0316	34.9419	0.477237	21.4204	44.8842	1.11265	3204	5.12414	6.69106	4.70198	6.1398	5.66424	25381	5.52382	4.35515	6.53498	5.15238	5.39158
Ank2.e(modencode)	245.088	60.2646	703.914	11.6804	26368	107.258	50.8748	356.112	6.99977	22630	197.088	36.2463	524.615	14.4736	27567	132.384	43.3998	375.562	8.65355	22693	61.8637	5.35107	120.701	22.5564	57.2374	4.4389	110.231	24.8329	27.4469	4.52342	57.8102	12.7802	25.8948	5.34577	49.6882	9.29485	10.4518	25134	0.252414	0.313889	0.233538	0.290415	0.272564	3057	0.255896	0.207328	0.241425	0.195604	0.225063
Ank2.f(modencode)	252.873	60.2646	734.89	12.1944	26736	111.329	50.8748	367.106	7.21586	22942	203.77	36.2463	549.826	15.1691	27814	138.435	43.3998	392.742	9.0494	23157	67.5091	5.35107	121.327	22.6735	62.5972	4.4389	110.695	24.9376	29.9604	4.52342	57.9984	12.8218	28.3692	5.34577	49.9484	9.34354	10.9072	25504	0.266968	0.331301	0.247544	0.307196	0.288252	3252	0.269116	0.216422	0.254823	0.204928	0.236322
Ank2.g(modencode)	219.004	60.2646	740.231	12.283	26779	103.165	50.8748	373.36	7.3388	23116	178.678	36.2463	557.965	15.3937	27889	120.338	43.3998	393.399	9.06455	23171	73.3719	5.35107	122.142	22.8258	68.2796	4.4389	111.331	25.0807	32.6772	4.52342	58.3123	12.8912	31.0011	5.34577	50.3805	9.42437	11.02	25597	0.335025	0.410637	0.311773	0.382137	0.359893	4113	0.316748	0.271545	0.300502	0.257617	0.286603
Ank2.h(modencode)	250.735	60.2646	743.626	12.3394	26816	111.354	50.8748	370.684	7.28619	23044	202.282	36.2463	557.109	15.3701	27877	138.226	43.3998	398.145	9.17389	23279	69.1121	5.35107	121.564	22.7177	64.0939	4.4389	110.831	24.9682	30.6817	4.52342	58.0719	12.838	29.0621	5.34577	50.0341	9.35957	11.0424	25612	0.275638	0.341662	0.255624	0.316854	0.297445	3353	0.275532	0.221968	0.260988	0.210251	0.242185
AnnIX-RA(modencode)	5.8327	3.0698	9.85482	3.21025	11919	4.2916	1.9127	6.57928	3.43979	14016	6.9299	2.56617	11.6804	4.55167	16649	5.7964	1.87	10.3192	5.5183	17406	78.1606	7.0935	88.9651	12.5418	61.3641	5.98883	68.0992	11.371	94.259	9.10435	109.687	12.0477	132.632	12.6593	161.101	12.7259	4.18	14518	13.4004	11.2787	10.5207	8.85498	11.0137	28774	21.9636	16.2616	30.9051	22.8819	23.0031
AnnIX-RB(modencode)	5.4296	3.32267	9.04846	2.72325	10088	3.4059	2.15773	5.87966	2.72493	11249	5.8619	2.9757	10.6689	3.58535	13633	5.9121	2.1477	10.2021	4.75024	15436	75.3012	15.2268	94.9118	6.2332	60.6391	11.8888	74.2555	6.24582	100.336	17.2321	124.947	7.25082	134.695	22.2616	170.761	7.67066	3.44594	12092	13.8686	12.8459	11.1682	10.3446	12.0568	29127	29.4593	16.9712	39.5476	22.783	27.1903
AnnIX-RC(modencode)	5.5508	2.81122	9.71186	3.45467	12723	3.8126	1.7133	6.29996	3.67709	14806	6.1177	2.39473	11.0324	4.60695	16802	5.1276	1.49585	9.9099	6.62493	19557	50.37	1.47215	68.0364	46.2156	41.1861	1.59725	53.0902	33.2385	68.1504	2.35197	90.0536	38.2885	108.648	1.68138	140.065	83.3039	4.59091	15769	9.07437	8.23349	7.41985	6.73229	7.865	27351	17.875	13.2909	28.497	21.1888	20.2129
AnnIX-RD(modencode)	5.7393	3.3317	9.43872	2.833	10565	3.5122	2.16883	6.097	2.8112	11613	6.1105	2.99335	11.0355	3.68666	14016	6.0734	2.16332	10.5409	4.87253	15785	78.5732	15.2262	107.412	7.05445	63.5662	11.894	84.2955	7.08721	105.321	17.2436	141.58	8.21058	141.375	22.2753	187.973	8.43863	3.55085	12472	13.6904	12.8587	11.0756	10.4028	12.0069	29117	29.9872	17.3413	40.2525	23.2777	27.7147
AnnIX.a(modencode)	6.3762	2.8795	10.2886	3.57304	13134	4.3796	1.73717	6.7903	3.90882	15553	7.0027	2.56525	11.5255	4.49295	16485	5.8685	2.0949	10.24	4.88807	15827	57.9811	1.47647	72.0391	48.7913	47.3107	1.56327	55.7758	35.6788	78.2846	2.26467	94.567	41.7574	124.838	1.54195	146.934	95.2913	4.21572	14631	9.09336	8.27982	7.41989	6.75607	7.88728	27363	17.8748	13.3398	28.5044	21.2725	20.2479
AnnIX.b(modencode)	6.4015	2.82132	10.3961	3.68482	13503	4.3586	1.72572	6.70126	3.88316	15458	7.0275	2.41447	11.6307	4.81706	17318	5.8685	1.51335	10.24	6.76646	19792	57.8602	1.47225	71.6964	48.6985	47.2721	1.60308	55.6117	34.6907	78.2076	2.36485	94.2399	39.8503	124.635	1.69665	146.075	86.096	4.78788	16310	9.03854	8.2334	7.38453	6.72673	7.8458	27337	17.9433	13.3267	28.5953	21.2381	20.2758
AnnIX.c(modencode)	6.3509	2.83628	10.1811	3.58959	13173	4.3586	1.7527	6.70126	3.82339	15263	7.0027	2.45912	11.5255	4.68685	17019	5.8685	1.55303	10.332	6.65284	19600	57.8602	1.47305	71.6964	48.6721	47.2721	1.61777	55.6117	34.3754	78.3231	2.3973	94.7305	39.5155	124.703	1.72815	146.361	84.6925	4.68817	16035	9.11055	8.26256	7.44337	6.75055	7.89176	27364	17.9698	13.3464	28.6108	21.2495	20.2941
AnnIX.d(modencode)	6.7051	2.85102	11.7938	4.13669	14910	5.1549	1.79533	10.0849	5.61732	20105	7.9925	2.52718	15.7314	6.22491	20337	6.3882	1.59213	12.4485	7.81877	21477	57.8602	1.49432	71.5251	47.8645	47.2721	1.63815	55.6117	33.9479	78.2076	2.40448	94.2399	39.1935	124.737	1.74715	146.505	83.8535	5.94942	19080	8.62928	7.23931	7.05017	5.91456	7.20833	26897	15.1715	12.2425	24.1977	19.5261	17.7844
AnnIX.e(modencode)	6.3762	2.85263	10.2886	3.6067	13231	4.3586	1.77357	6.70126	3.77839	15105	7.0027	2.49245	11.5255	4.62418	16846	5.8901	1.57767	10.424	6.60722	19535	57.8602	1.48348	71.5251	48.2146	47.2721	1.62775	55.6117	34.1648	78.2461	2.3932	94.4034	39.4465	124.669	1.74602	146.218	83.7433	4.65412	15949	9.0744	8.26256	7.41384	6.75055	7.87534	27355	17.9521	13.2843	28.603	21.1659	20.2513
AnnIX.f(modencode)	5.9321	2.82025	10.2613	3.63842	13342	4.039	1.7244	6.70126	3.88614	15471	6.5122	2.41237	11.5647	4.79392	17264	5.4382	1.51147	10.2743	6.79756	19853	53.6176	1.47152	71.589	48.6495	43.8058	1.60245	55.6729	34.7424	72.4731	2.36348	94.2399	39.8734	115.497	1.69503	146.128	86.21	4.77901	16284	9.03855	8.23341	7.38453	6.72673	7.84581	27338	17.9433	13.3267	28.5953	21.238	20.2758
AnnIX.g(modencode)	6.2693	2.8131	10.26	3.64721	13381	4.2855	1.71558	6.70126	3.90613	15542	6.8853	2.39838	11.5255	4.80556	17290	5.7701	1.49907	10.3076	6.87595	20005	56.89	1.4735	71.5251	48.5409	46.4794	1.59832	55.7322	34.8691	76.8963	2.35435	94.2399	40.028	122.546	1.6842	146.18	86.7948	4.80871	16372	9.07438	8.26253	7.41381	6.75053	7.87531	27354	17.9434	13.3267	28.5954	21.2381	20.2759
AnnIX.h(modencode)	5.0379	3.0698	9.30434	3.03093	11259	3.7516	1.9127	6.1514	3.21608	13173	5.9996	2.56617	11.1239	4.33482	15995	5.3026	1.87	10.0385	5.36817	17086	88.1149	7.0935	89.2692	12.5847	68.866	5.98883	68.8822	11.5018	106.914	9.10435	113.164	12.4296	138.995	12.6593	162.474	12.8343	3.9875	13917	17.4904	14.6868	13.6696	11.4784	14.3313	29685	28.4983	20.1626	37.0495	26.2126	27.9807
AnnX-RA(modencode)	3.1752	0.7541	5.13245	6.80606	21000	1.8432	1.0342	3.08783	2.98571	12279	4.7594	2.30457	8.4327	3.65913	13907	3.7841	2.14913	6.7862	3.15764	10544	98.6903	11.8581	155.733	13.1331	98.2442	13.4233	154.973	11.5451	125.531	15.7543	198.445	12.5963	183.625	25.9097	275.285	10.6248	4.15214	14429	31.0816	20.7359	30.9411	20.6421	25.8502	30911	68.1049	33.1733	99.6231	48.5255	62.3567
AnnX-RB(modencode)	3.4887	1.57713	31.3266	19.8631	29356	2.0002	1.24933	22.9761	18.3908	29389	5.1614	3.22107	91.3973	28.3748	30272	4.2362	2.90223	68.9763	23.7667	29629	99.4039	6.4858	696.47	107.384	98.9001	7.65212	739.703	96.6663	126.544	8.59485	979.328	113.944	184.749	15.5233	1196.52	77.0791	22.5988	29714	28.4931	19.2591	28.3487	19.1615	23.8156	30818	63.2659	29.8722	92.3654	43.612	57.2789
Ant2-RA(modencode)	2.0758	1.28255	1.81477	1.41497	4795	1.7601	1.8237	1.98973	1.09104	4031	1.4984	2.3311	1.97523	0.84734	2619	1.8823	1.4134	1.6081	1.13775	3525	7.6004	0.58785	6.59817	11.2242	11.3161	1.0309	8.83227	8.56753	11.2771	1.39855	8.95243	6.40123	10.1111	0.3329	7.82907	23.5178	1.12278	3236	3.66143	5.07234	5.45144	7.55212	5.43433	25091	6.40708	5.99113	5.74462	5.37167	5.87862
Ant2-RB(modencode)	3.2134	16.4766	6.07735	0.368847	770	2.7301	17.2094	6.11285	0.355203	892	2.8446	25.9864	7.22548	0.278048	457	3.0821	22.8127	6.40733	0.280867	443	9.4028	84.5996	11.4301	0.135108	13.0657	87.1523	12.6834	0.145531	13.105	87.4261	11.0584	0.126488	12.1836	123.47	12.9131	0.104585	0.320741	435	2.92612	3.30549	4.066	4.59316	3.72269	22298	4.80019	4.25197	4.46269	3.95302	4.36697
antdh-RA(modencode)	0.0653	0	0.1183	0.1183	147	0.1081	0	0.13655	0.13655	238	0.1915	0	0.32255	0.32255	572	0.0558	0	0.07975	0.07975	75	2.0293	1.4964	2.70245	1.80597	1.1961	0.7166	1.751	2.44348	1.3907	0	1.85965	1.85965	1.9147	0	2.4276	2.4276	0.164288	133	31.0766	10.5969	18.317	6.24595	16.5591	30087	12.8649	24.9229	17.7123	34.3136	22.4535
Anxb11-RA(modencode)	7.6217	0.890717	10.9255	12.266	26767	7.5646	0.37655	8.29064	22.0174	29907	10.5675	1.11923	11.4097	10.1942	25048	9.3842	0.848633	10.7389	12.6544	25989	21.8174	0.538417	16.8719	31.3362	22.6291	0.3713	19.4708	52.4395	29.2106	0.250533	25.5557	102.005	35.6448	0.642217	37.6396	58.6088	14.283	27508	2.86254	2.06458	2.96904	2.14139	2.50938	18877	3.86149	3.11274	4.71205	3.79838	3.87117
Anxb11-RB(modencode)	6.177	0.903333	10.1089	11.1907	26015	6.2539	0.596767	7.89136	13.2235	27759	8.5745	1.09757	10.4667	9.53632	24538	7.7202	0.973117	10.2189	10.5012	24590	17.3453	0.568267	16.7139	29.4121	18.085	0.366517	19.405	52.9445	23.3575	0.217767	25.6836	117.941	28.4867	0.659767	37.6885	57.124	11.1129	25655	2.80805	2.02289	2.9278	2.10916	2.46697	18725	3.73487	3.0255	4.55503	3.68989	3.75132
Anxb11.a(modencode)	6.0118	0.911414	9.66612	10.6056	25518	6.0656	0.625086	7.43039	11.887	27080	8.3266	1.10019	10.1514	9.22698	24254	7.4827	0.920457	9.59254	10.4215	24537	16.7531	0.499443	14.7759	29.5849	17.4676	0.314157	17.1243	54.5087	22.56	0.194529	22.4732	115.526	27.4938	0.582743	33.0545	56.7223	10.5353	25194	2.7867	2.012	2.90555	2.09781	2.45051	18666	3.71934	3.01495	4.53274	3.67432	3.73534
Anxb11.b(modencode)	7.4225	0.905283	10.9458	12.091	26669	7.3607	0.380433	8.35724	21.9677	29901	10.3133	1.12328	11.5293	10.2639	25118	9.1081	0.84935	10.8557	12.7812	26075	21.1063	0.539733	17.1687	31.8095	21.8645	0.3713	19.779	53.2697	28.2997	0.251367	26.0099	103.474	34.5332	0.64405	38.1307	59.2046	14.2759	27502	2.84356	2.04651	2.94571	2.12003	2.48895	18801	3.8447	3.10709	4.69156	3.79148	3.85871
Anxb11.c(modencode)	8.2236	0.905283	10.8788	12.017	26614	8.2521	0.3862	8.37463	21.6847	29855	11.4465	1.14378	11.3348	9.90991	24839	10.1849	0.8649	11.0045	12.7235	26047	23.8174	0.542533	17.1336	31.5808	24.673	0.375733	19.7455	52.5518	31.9346	0.2502	26.0099	103.957	38.9689	0.6415	38.1307	59.44	14.0838	27402	2.89623	2.08076	3.00027	2.15551	2.53319	18945	3.86988	3.13548	4.7223	3.82614	3.88845
Anxb11.d(modencode)	8.2625	0.92662	11.9475	12.8936	27145	8.2806	0.27586	9.23142	33.4641	30736	11.4114	1.16252	12.4054	10.6712	25426	10.1558	0.86448	11.8871	13.7506	26608	24.0222	0.6279	19.8361	31.5912	24.9214	0.39898	22.891	57.3738	32.2562	0.22788	30.338	133.132	39.3614	0.69134	44.1169	63.8136	17.6949	28725	2.90738	2.10511	3.01621	2.1839	2.55315	18997	3.89539	3.17614	4.75345	3.87576	3.92518
aop-RA(modencode)	12.7732	0.760233	7.40203	9.73652	24762	15.3096	0.698333	8.89835	12.7423	27529	6.9473	0.604267	4.286	7.09289	21730	6.5859	0.5752	4.24725	7.38395	20852	10.6969	0	6.51163	6.51163	11.666	0.3334	6.98442	20.9491	11.3349	0.635633	7.14685	11.2437	12.0982	0.0760333	7.1558	94.114	9.23891	24002	0.837449	1.53972	0.913319	1.67921	1.24243	12359	0.740379	1.72109	0.790236	1.83699	1.27217
aop-RB(modencode)	15.2666	2.04967	12.8629	6.27562	20094	17.0618	2.2017	13.698	6.22156	21336	9.6234	2.2199	8.98067	4.04553	15187	11.1639	2.25383	11.3874	5.05248	16263	9.8719	0.0741667	7.16523	96.6098	10.78	0.385233	7.7525	20.1242	10.7544	0.6993	8.1262	11.6205	10.9643	0.0591667	7.61948	128.78	5.3988	17865	0.646634	1.02582	0.706117	1.12019	0.87469	9503	0.63032	0.963319	0.642623	0.982121	0.804596
aop.a(modencode)	12.0513	0.760233	7.62652	10.0318	25037	14.4143	0.698333	9.04075	12.9462	27626	6.6453	0.604267	4.47095	7.39897	22126	6.2037	0.5752	4.23885	7.36935	20821	9.9635	0	6.4858	6.4858	10.9157	0.3334	7.07737	21.2279	10.6071	0.635633	7.11623	11.1955	11.2904	0.0760333	7.1532	94.0798	9.43658	24197	0.826757	1.49933	0.90577	1.64262	1.21862	12165	0.735873	1.7098	0.783278	1.81995	1.26222
Aos1-RA(modencode)	1.2443	0	1.1934	1.1934	3948	0.7361	0.22925	0.857533	3.7406	14995	0.9851	0	0.9726	0.9726	3129	1.3438	0	1.1757	1.1757	3670	21.8594	0	20.4025	20.4025	20.5761	0.5055	18.3631	36.3266	24.0655	1.4286	22.0922	15.4642	25.6656	1.25165	22.9218	18.3133	1.77058	5680	17.5676	22.19	16.5363	20.8873	19.2953	30395	32.6932	17.9085	34.867	19.0993	26.142
AP-1gamma-RA(modencode)	33.3571	8.79249	23.633	2.68786	9961	23.551	4.91678	16.4644	3.34861	13680	39.4382	10.9394	26.1069	2.3865	9018	15.4858	2.75174	9.02033	3.27804	10939	15.6312	0.650321	5.98947	9.21001	16.5545	0.359321	5.20748	14.4925	14.3676	0.408371	5.63481	13.7982	7.7427	0.513329	5.49794	10.7104	2.92525	10176	0.468602	0.396347	0.496281	0.419758	0.445247	5203	0.610063	0.927792	0.328763	0.499987	0.591651
AP-1gamma-RB(modencode)	26.3059	2.26268	10.8464	4.79363	16847	18.4462	1.78093	7.41694	4.16464	16346	30.9441	2.69828	11.1097	4.11732	15390	13.8919	1.16276	6.32928	5.44332	17241	15.5715	0.643885	6.23008	9.67577	16.525	0.359162	5.42284	15.0986	14.3211	0.304808	5.82087	19.0969	7.6691	0.518238	5.67071	10.9423	4.62973	15888	0.591939	0.503214	0.628186	0.534027	0.564342	6393	0.776371	1.0309	0.415755	0.552056	0.693769
AP-1gamma-RC(modencode)	33.2632	8.43588	22.6711	2.68746	9958	23.5076	4.82988	16.182	3.3504	13689	39.3133	10.4293	24.8531	2.38301	9006	15.4411	2.68081	8.67701	3.23672	10794	15.5727	0.65292	5.61512	8.60002	16.4926	0.398233	4.88201	12.2592	14.3139	0.420313	5.28263	12.5683	7.724	0.52072	5.49762	10.5577	2.9144	10132	0.468166	0.396118	0.495821	0.419517	0.444906	5197	0.608905	0.927	0.328575	0.500223	0.591176
AP-1gamma-RD(modencode)	26.2546	2.34701	10.673	4.54748	16135	18.4333	1.91181	7.71904	4.03755	15968	30.87	2.74037	10.7722	3.93092	14818	13.8617	1.20026	6.1426	5.11774	16424	15.5228	0.647129	5.81474	8.98545	16.4733	0.400864	5.06139	12.6262	14.2763	0.325	5.43295	16.7168	7.6554	0.525807	5.65897	10.7625	4.40842	15196	0.591241	0.502844	0.627444	0.533635	0.563791	6383	0.774484	1.02991	0.415303	0.55227	0.692992
AP-1gamma-RE(modencode)	33.9519	8.68949	23.8005	2.739	10162	23.9644	4.84026	16.5966	3.42886	13987	40.1029	10.828	26.0811	2.40868	9100	15.7417	2.71876	9.06081	3.3327	11132	15.8848	0.647529	5.94827	9.18611	16.8497	0.355357	5.22575	14.7056	14.6238	0.402993	5.61867	13.9423	7.8703	0.511171	5.49974	10.7591	2.97731	10374	0.467862	0.396101	0.496282	0.420162	0.445102	5201	0.61023	0.928985	0.328416	0.499965	0.591899
AP-1gamma-RF(modencode)	32.3542	9.34223	23.7847	2.54593	9406	22.9134	5.35723	16.5647	3.09202	12708	38.2831	11.5434	26.3396	2.28179	8590	15.113	2.86469	9.15669	3.19639	10681	15.1165	0.663014	6.02983	9.09457	15.983	0.379307	5.24965	13.8401	13.9185	0.448607	5.71111	12.7308	7.4999	0.527257	5.52034	10.4699	2.77903	9596	0.467219	0.394861	0.494001	0.417495	0.443394	5181	0.607439	0.920962	0.327315	0.496255	0.587993
AP-1gamma.a(modencode)	27.7249	3.17926	11.0685	3.48147	12801	19.5315	2.50836	8.10423	3.23088	13230	32.4715	3.68449	11.0231	2.99175	11420	14.6351	1.44501	6.349	4.39373	14433	16.324	0.682593	5.92989	8.68731	17.2687	0.421679	5.11126	12.1212	14.9533	0.3745	5.46665	14.5972	8.0251	0.552371	5.69127	10.3033	3.52446	12365	0.588785	0.502718	0.622859	0.531811	0.561543	6352	0.765599	1.02174	0.41088	0.548346	0.686642
AP-1gamma.b(modencode)	32.8979	8.70763	22.8329	2.62217	9720	23.2679	5.03281	16.3029	3.23933	13261	38.9025	10.7121	25.1094	2.34402	8845	15.318	2.74401	8.80526	3.20891	10715	15.3306	0.659673	5.63129	8.53648	16.2246	0.407433	4.9004	12.0275	14.1029	0.44106	5.32054	12.0631	7.6141	0.525947	5.51034	10.477	2.85361	9899	0.466005	0.394078	0.49318	0.417058	0.44258	5176	0.60611	0.920675	0.327236	0.497069	0.587772
AP-1gamma.c(modencode)	32.2414	8.94897	22.8015	2.54795	9416	22.8616	5.24097	16.269	3.10419	12747	38.1362	10.993	25.0572	2.27938	8584	15.0591	2.78623	8.79875	3.15794	10545	15.0498	0.664767	5.64623	8.49355	15.9125	0.416887	4.91419	11.7878	13.8572	0.457867	5.34804	11.6803	7.4768	0.53372	5.51571	10.3345	2.77237	9574	0.466785	0.394633	0.493542	0.417254	0.443054	5180	0.606134	0.920188	0.327046	0.496497	0.587466
AP-1gamma.d(modencode)	33.7319	6.96871	17.8032	2.55474	9451	23.9452	3.48134	12.6956	3.64675	14712	39.6463	8.94996	18.436	2.0599	7652	15.7115	2.39093	8.04299	3.36396	11235	15.6529	0.62745	6.04638	9.63643	16.5583	0.330993	5.26989	15.9215	14.531	0.332979	5.72437	17.1914	7.7786	0.486036	5.49543	11.3066	2.90634	10092	0.464038	0.394814	0.49088	0.417651	0.441846	5169	0.606844	0.924864	0.32485	0.49509	0.587912
AP-1gamma.e(modencode)	33.8167	8.18697	18.1616	2.21836	8075	23.9324	4.27295	12.7846	2.99198	12296	39.684	10.1063	19.2071	1.9005	6992	15.7445	3.01025	8.44174	2.80433	9337	15.6898	0.832971	6.27483	7.53306	16.5818	0.287179	5.3246	18.5411	14.5779	0.533521	5.94243	11.1381	7.8403	0.6694	5.78202	8.63762	2.47879	8462	0.463966	0.395368	0.490344	0.417846	0.441881	5170	0.609128	0.925904	0.327602	0.497971	0.590151
AP-1gamma.f(modencode)	33.7319	6.97221	17.8032	2.55346	9442	23.9133	3.47812	12.5768	3.61598	14599	39.684	8.95258	18.6813	2.0867	7766	15.7115	2.40813	8.07367	3.35267	11196	15.6652	0.629464	6.16061	9.78706	16.5583	0.334143	5.26989	15.7714	14.531	0.334586	5.77889	17.2718	7.7786	0.486893	5.49543	11.2867	2.9022	10081	0.464403	0.394749	0.49088	0.417254	0.441821	5168	0.607653	0.924864	0.325283	0.49509	0.588223
AP-1gamma.g(modencode)	33.8784	7.07241	18.0541	2.55275	9439	24.041	3.55093	12.844	3.61707	14603	39.8801	9.03844	19.4174	2.14831	8034	15.8237	2.42249	8.62578	3.5607	11873	15.6406	0.669179	5.98927	8.95019	16.5583	0.353164	5.21519	14.767	14.5427	0.367779	5.77889	15.713	7.7683	0.507714	5.44767	10.7298	2.96971	10354	0.461669	0.392191	0.488757	0.415202	0.439455	5136	0.604912	0.919045	0.323127	0.490928	0.584503
AP-1sigma-RA(modencode)	33.3003	18.6967	66.8179	3.57379	13135	27.1151	16.0846	47.1193	2.92946	12069	26.0286	15.1022	53.2167	3.52376	13390	26.4508	14.6309	50.5145	3.45258	11538	46.5746	6.60877	43.3301	6.55645	41.0993	6.30732	37.3329	5.91898	44.032	6.74265	40.7413	6.04233	67.8347	4.48628	61.1184	13.6234	3.3699	11833	1.39862	1.78936	1.2342	1.57901	1.5003	14106	1.62389	1.66468	2.50173	2.56456	2.08872
AP-1sigma.a(modencode)	38.7266	21.4011	69.2393	3.23532	12004	32.6039	18.629	49.6605	2.66576	11021	32.654	17.4031	56.4586	3.24417	12372	35.3153	16.9276	54.2444	3.2045	10702	29.5086	4.26047	34.8454	8.17876	28.1756	3.65353	30.6763	8.39637	27.8125	4.07538	32.9346	8.08136	30.1202	2.54248	43.454	17.0912	3.08744	10796	0.761972	0.903675	0.727552	0.862853	0.814013	8899	0.853042	0.787548	0.923822	0.852894	0.854327
AP-1sigma.b(modencode)	47.5742	12.8263	62.5373	4.87572	17075	38.0669	10.8445	44.4627	4.10004	16171	33.3374	11.3481	47.2854	4.16682	15539	30.7055	9.49258	43.7829	4.61233	15059	14.0792	1.1497	23.2725	20.2423	12.3938	1.07994	19.8971	18.4242	13.0584	1.43146	21.8133	15.2385	18.02	1.02934	31.3283	30.4353	4.43873	15303	0.295942	0.422324	0.260515	0.371769	0.337638	3868	0.343038	0.425279	0.473377	0.586866	0.45714
AP-2-RA(modencode)	1.8574	0.981429	3.29861	3.36103	12411	1.3555	1.10459	2.27904	2.06325	8406	1.7085	0.701229	2.59919	3.70662	14077	1.9674	0.850171	3.1375	3.69043	12257	13.6858	0.197057	14.7451	74.8265	12.8844	0.621557	14.5114	23.3468	13.2876	1.05499	15.2852	14.4885	12.794	0.888186	14.5505	16.3823	3.20533	11252	7.36826	8.01042	6.93679	7.54135	7.46421	27066	9.80273	6.75389	9.43858	6.503	8.12455
AP-2-RB(modencode)	1.689	0.742357	3.22757	4.34774	15557	1.2617	0.881857	2.24025	2.54038	10435	1.668	0.549443	2.6151	4.75955	17183	1.9841	0.734057	3.16709	4.3145	14205	12.4025	0.1875	14.8042	78.9557	11.7533	0.6234	14.6388	23.4822	12.0655	1.04904	15.3416	14.6244	11.5424	0.889786	14.5629	16.3667	3.99054	13930	7.3431	7.43555	6.95873	7.04634	7.19593	26890	9.56289	6.08109	9.14829	5.81745	7.65243
AP-2.a(modencode)	1.6898	0.742357	3.22736	4.34745	15556	1.2622	0.881857	2.24419	2.54484	10460	1.6687	0.549443	2.62155	4.77129	17209	1.985	0.668343	3.16475	4.73522	15392	12.4081	0.1875	14.798	78.9228	11.7586	0.506186	14.6316	28.9055	12.0709	0.932229	15.3276	16.4419	11.5475	0.889786	14.5598	16.3633	4.0997	14248	7.34294	7.43579	6.95857	7.04656	7.19597	26892	9.56338	6.08106	9.14871	5.81738	7.65263
AP-2.b(modencode)	1.8659	0.712314	3.23214	4.53752	16098	1.4094	0.838529	2.36301	2.81805	11635	1.7245	0.525329	2.45186	4.66729	16974	2.0181	0.690229	3.16697	4.5883	15000	15.2921	0.195043	14.8522	76.1483	14.4284	0.632086	14.7165	23.2825	14.8154	1.05413	15.2852	14.5003	14.2924	0.890471	14.6401	16.4408	4.15279	14433	8.19556	8.86756	7.73268	8.36671	8.29063	27608	10.5118	7.34126	10.1408	7.08211	8.769
AP-2.c(modencode)	2.0505	0.7509	3.83692	5.10977	17646	1.6302	0.896214	3.0865	3.44393	14031	2.1256	0.560257	3.7662	6.72227	21182	2.3866	0.745129	4.37472	5.8711	18094	15.2595	0.185929	14.7451	79.3052	14.3658	0.623586	14.5114	23.2709	14.8778	1.0463	15.4896	14.8042	14.2651	0.889957	14.5505	16.3497	5.28677	17566	7.44184	7.17891	7.006	6.75847	7.09631	26801	9.12636	6.23389	8.75052	5.97716	7.52198
AP-2.d(modencode)	1.8583	0.981429	3.30806	3.37066	12435	1.3561	1.10459	2.28925	2.0725	8449	1.7094	0.701229	2.61004	3.72209	14129	1.9684	0.784457	3.14082	4.00382	13286	13.6926	0.197057	14.7366	74.7833	12.8907	0.504343	14.4992	28.7486	13.2942	0.938171	15.2689	16.2752	12.8004	0.888186	14.547	16.3783	3.29227	11556	7.36835	8.01018	6.93682	7.54107	7.4641	27065	9.80326	6.75381	9.43913	6.50295	8.12479
AP-2sigma-RA(modencode)	26.2653	1.23645	20.1411	16.2894	28487	29.7196	3.584	22.3918	6.2477	21378	25.4237	2.11605	19.7991	9.35665	24360	27.9169	2.91005	22.9832	7.89786	21607	54.9032	0	31.9147	31.9147	48.1495	0.4718	30.9376	65.5735	48.8005	1.9143	30.3801	15.8701	50.9268	0.41195	35.7321	86.7388	9.94791	24687	2.09033	2.15953	1.8332	1.89388	1.99424	16802	1.64203	1.74806	1.71358	1.82423	1.73197
AP-47-LD27989(modencode)	5.7742	4.8084	5.38273	1.11944	3649	3.9021	3.3892	3.88733	1.14698	4256	4.9918	6.15695	4.91343	0.79803	2398	6.8988	7.6426	7.41443	0.970145	2828	64.3366	12.4954	54.8266	4.38773	62.5411	7.3394	52.6725	7.17668	67.7011	9.6651	57.4951	5.94873	64.8886	13.8834	56.4337	4.06482	1.00865	2806	11.1421	12.8885	10.8311	12.5288	11.8476	29070	17.3499	9.81346	16.6291	9.40578	13.2996
AP-47-RA(modencode)	4.964	0	6.41635	6.41635	20350	3.3665	0.5206	4.2742	8.21014	24210	4.3194	1.2296	5.49125	4.46588	16412	5.9378	0	7.37325	7.37325	20827	55.0926	2.0037	70.2542	35.0622	53.8143	0	69.0798	69.0798	58.0584	0	75.0055	75.0055	56.182	1.6757	70.1745	41.8777	6.61641	20396	11.0984	12.7547	10.8409	12.4587	11.7882	29035	17.2459	9.77776	16.6885	9.46175	13.2935
AP-47.a(modencode)	5.5026	2.3551	4.96473	2.10808	7603	3.7038	2.21075	3.99707	1.80801	7272	4.7596	2.918	4.32773	1.48312	5233	6.5669	5.0391	8.52923	1.69261	5529	61.346	4.2857	51.0046	11.9011	59.4626	2.6961	49.182	18.2419	64.5601	1.7912	53.7181	29.99	61.795	3.58425	50.8542	14.1882	1.77295	5693	11.1485	12.8889	10.8063	12.4932	11.8342	29059	17.4308	9.83114	16.6842	9.41007	13.339
AP-47.b(modencode)	5.0738	1.57007	3.50825	2.23446	8148	3.4319	1.63637	2.66337	1.62762	6449	4.4084	2.13727	3.1667	1.48166	5227	6.0551	3.3594	5.0379	1.49964	4847	56.5653	2.85713	37.7389	13.2087	54.8288	1.7974	36.5579	20.3393	59.529	1.19413	39.9611	33.4645	56.9794	2.3895	37.5668	15.7216	1.71084	5443	11.1485	12.8313	10.8063	12.4373	11.8058	29043	17.3458	9.83122	16.6029	9.41015	13.2975
AP-50-RA(modencode)	3.5885	0.647633	1.86725	2.88319	10762	3.0316	0	1.36898	1.36898	5243	3.6505	0.431833	1.63813	3.79342	14391	5.4942	0.352733	2.937	8.3264	22242	33.3913	0.969933	16.321	16.8269	35.9197	0	17.4557	17.4557	38.8134	0.276567	18.8238	68.0623	40.6639	0.5885	20.9465	35.5931	4.093	14228	9.30509	9.14705	10.0097	9.83967	9.57537	28241	12.8029	7.06443	13.4133	7.40124	10.1705
AP-50-RB(modencode)	3.6025	0.66235	2.29613	3.46665	12761	3.0435	0	1.80047	1.80047	7233	3.6647	0.64775	2.15483	3.32664	12729	5.5157	0	3.61037	3.61037	12024	33.5217	0.96235	21.6049	22.4502	36.06	0	22.8415	22.8415	38.9649	0.41485	24.5965	59.2901	40.8227	0.88275	27.489	31.1402	3.05103	10657	9.30512	9.14719	10.0097	9.83982	9.57546	28242	12.8027	7.06436	13.4131	7.40118	10.1703
AP-50-RC(modencode)	3.6889	29.965	4.86205	0.162257	228	3.1165	29.8842	3.86745	0.129414	215	3.7526	33.0061	4.70415	0.142524	173	5.648	47.7275	6.74967	0.141421	174	34.3258	99.1585	32.6093	0.32886	36.925	100.141	35.3364	0.352866	39.8996	86.2551	37.271	0.432102	41.802	69.8662	39.5187	0.565633	0.143904	110	9.30516	9.1472	10.0098	9.83984	9.57549	28243	12.8027	7.06438	13.4131	7.4012	10.1703
ap-RA(modencode)	23.339	3.46329	13.6237	3.93375	14277	19.1329	3.20837	10.5868	3.29973	13502	20.4598	3.43134	11.377	3.3156	12668	24.9382	4.38846	14.8243	3.37802	11293	15.4825	0.440071	6.56506	14.9182	16.1805	0.3686	6.62207	17.9655	16.4312	0.397971	8.62966	21.6841	18.4246	0.276943	8.04454	29.0476	3.48178	12210	0.663375	0.756728	0.693282	0.790844	0.726057	8043	0.858793	0.658877	0.96298	0.73881	0.804865
ap-RB(modencode)	11.6134	7.3806	9.88044	1.3387	4510	13.0736	9.45947	10.1269	1.07055	3939	11.1262	7.85802	8.89122	1.13148	3820	12.1533	8.0432	9.08306	1.12928	3494	23.7814	0.580775	9.47638	16.3168	24.9868	0.431325	9.66358	22.4044	25.1335	0.785875	12.4352	15.8234	28.2677	0.42555	10.9731	25.7856	1.16751	3388	2.04776	2.13742	2.15155	2.24576	2.14562	17519	1.92246	2.06804	2.1622	2.32593	2.11966
ap-RC(modencode)	26.7634	3.46357	13.7411	3.96732	14365	19.9425	3.20906	10.4821	3.26641	13377	22.3182	3.43159	11.1598	3.25207	12402	29.531	4.39149	15.3195	3.48846	11633	9.5931	0.441114	6.34708	14.3887	9.1162	0.3686	6.05129	16.4169	10.8909	0.401971	8.52751	21.2142	6.6621	0.283071	5.71555	20.1912	3.49356	12258	0.358441	0.429833	0.340622	0.408465	0.38434	4430	0.546115	0.368796	0.334065	0.225597	0.368643
ap-RD(modencode)	10.7083	2.1339	7.2803	3.41173	12577	11.9676	1.68005	7.36234	4.38221	17025	10.2126	1.59695	6.31248	3.95284	14889	11.1664	2.50612	7.52108	3.00108	10001	21.6374	0.73345	9.44734	12.8807	22.8094	0.61695	9.88948	16.0296	22.8655	0.423575	12.5198	29.5576	25.8637	0.420725	11.2198	26.6678	3.68697	12969	2.02062	2.1187	2.13007	2.23346	2.12571	17428	1.91062	2.04771	2.16114	2.31621	2.10892
ap.a(modencode)	25.1418	3.46357	13.9794	4.03612	14570	20.3052	3.20906	10.8958	3.39533	13857	21.6585	3.43159	11.6055	3.38198	12920	26.5703	4.39149	15.1154	3.44198	11506	13.5843	0.441114	6.41432	14.5412	14.3743	0.3686	6.52406	17.6996	14.3248	0.401971	8.41114	20.9247	13.7535	0.283071	7.15265	25.268	3.56385	12508	0.540307	0.627204	0.571729	0.663679	0.60073	6787	0.705474	0.539128	0.677339	0.517627	0.609892
ap.b(modencode)	21.3751	3.46329	11.5112	3.32378	12291	17.5296	3.20837	9.12725	2.84482	11734	18.746	3.43134	9.58676	2.79388	10663	22.8398	4.38846	12.5583	2.86166	9547	14.1797	0.440071	6.53131	14.8415	14.819	0.3686	6.60593	17.9217	15.0486	0.397971	8.58671	21.5762	16.8743	0.276943	8.01475	28.9401	2.95604	10305	0.663375	0.756412	0.693283	0.790515	0.725896	8041	0.858468	0.658876	0.962618	0.738811	0.804693
ap.c(modencode)	23.4219	3.46357	13.7255	3.96281	14350	19.201	3.20906	10.6556	3.32049	13585	20.5325	3.43159	11.4633	3.34053	12786	25.0268	4.39149	14.9406	3.40217	11378	15.5376	0.441114	6.5715	14.8975	16.238	0.3686	6.6242	17.9712	16.4897	0.401971	8.63818	21.4895	18.4901	0.283071	8.05167	28.444	3.5065	12316	0.663379	0.756732	0.693283	0.790844	0.726059	8044	0.858794	0.658882	0.962976	0.738812	0.804866
Apc-RA(modencode)	9.2821	3.5293	10.4438	2.95918	11033	6.5162	3.27343	8.9319	2.7286	11271	5.2536	4.0898	9.42328	2.30409	8674	8.3623	4.33967	10.8527	2.50082	8302	9.7218	0.129433	5.18637	40.0699	9.9115	0.0454667	4.9953	109.867	9.9106	0.467167	5.6123	12.0135	15.4182	0.1082	8.0038	73.9723	2.62317	9005	1.04737	1.8505	1.06781	1.88661	1.46307	13875	1.52092	1.18515	2.36613	1.84378	1.72899
Apc2-RA(modencode)	0.2497	0.37655	0.334167	0.887443	2732	0.2364	0.07795	0.289967	3.71991	14925	0.3576	0.09205	0.480167	5.21637	18239	0.3512	0.49365	0.465167	0.942301	2710	6.2692	6.90115	8.32913	1.20692	6.8628	8.33465	9.1135	1.09345	7.0427	7.87635	9.34613	1.18661	5.9446	6.02265	7.8728	1.3072	2.6915	9261	25.1069	17.5313	27.4842	19.1913	22.3284	30709	29.7915	20.0532	25.1464	16.9265	22.9794
Apc2.a(modencode)	0.2575	0.251033	0.250625	0.998373	3161	0.2438	0.0519667	0.217475	4.18489	16397	0.3688	0.0613667	0.3709	6.044	19980	0.3621	0.3291	0.36315	1.10346	3378	6.4651	4.60077	6.2644	1.3616	7.0772	5.55643	6.83512	1.23013	7.2628	5.2509	7.02635	1.33812	6.1304	4.28973	5.96975	1.39164	3.08268	10777	25.1072	17.5301	27.4843	19.1898	22.3278	30708	29.79	20.0574	25.1452	16.9301	22.9807
APC4-RA(modencode)	0.5643	0.61102	2.00873	3.28751	12183	0.479	0.30736	1.76842	5.75357	20409	0.5243	0.244	1.92878	7.90485	22813	0.4588	0.39218	1.2807	3.26559	10897	3.1252	0.15762	1.41483	8.97623	2.4981	0.34972	1.26685	3.62247	3.0905	0.19796	1.19958	6.05973	3.2907	0.46002	1.95728	4.25478	5.05288	16988	5.53819	5.96071	4.4269	4.76464	5.17261	24744	6.45198	6.73605	6.86994	7.17241	6.80759
APC4-RB(modencode)	0.6036	0.583667	2.01317	3.44918	12709	0.5356	0.286967	1.85869	6.47701	21773	0.6324	0.276167	2.33787	8.46544	23435	0.492	0.358683	1.28096	3.57128	11916	4.0765	1.0809	7.45496	6.89699	3.773	1.71257	9.67917	5.65185	3.9349	0.958067	6.51007	6.79501	4.6543	1.57457	10.7453	6.82428	5.49073	18115	6.75364	6.44608	6.25083	5.96616	6.35418	26119	7.34671	7.99776	8.68988	9.45996	8.37358
APC4.a(modencode)	0.5656	0.58924	2.03568	3.45476	12725	0.4801	0.47272	1.79378	3.7946	15150	0.5255	0.34164	1.9222	5.62639	19158	0.4599	0.84736	1.2933	1.52627	4954	3.1324	0.33406	1.41873	4.24694	2.5039	0.3331	1.27433	3.82568	3.0975	0.19796	1.20145	6.06916	3.2982	0.46002	1.97035	4.28318	3.60051	12662	5.53819	5.9608	4.42698	4.7648	5.17269	24745	6.45178	6.73516	6.86982	7.17156	6.80708
ApepP-RA(modencode)	6.0667	0.5982	3.36065	5.61794	18864	5.2252	0.2477	2.7747	11.2019	26717	6.8992	1.7552	3.93575	2.24234	8426	10.1766	0.256	5.40395	21.1092	29156	15.1366	0	8.0378	8.0378	13.2021	0	7.01055	7.01055	15.3187	0.455	8.3461	18.3431	15.3621	0.3986	8.34295	20.9306	10.0428	24760	2.49503	2.19396	2.17616	1.91357	2.19468	17729	2.9317	1.50529	2.94	1.50955	2.22163
aph-1-RA(modencode)	3.7056	0.6287	4.50905	7.17202	21569	2.0662	1.0413	2.23425	2.14564	8765	3.3369	2.4593	4.4023	1.79006	6533	3.7995	1.0761	4.941	4.59158	15006	18.8848	1.0018	20.1957	20.1594	18.8167	2.8789	20.4308	7.09674	18.1939	1.9126	20.2027	10.563	19.0702	0	19.8779	19.8779	3.92482	13739	5.09629	5.65938	5.07791	5.63898	5.36814	25011	8.80549	4.7885	9.2296	5.01913	6.96068
Aph-4-RA(modencode)	4.8051	0	5.0293	5.0293	17463	4.692	0.0230333	5.06743	220.004	31603	6.3026	0.0181333	6.59797	363.859	31638	3.5567	0.197633	3.88753	19.6704	28830	19.2205	0.6372	18.4931	29.0224	19.5748	0	19.1413	19.1413	17.211	0.0282333	17.0461	603.758	25.2264	0.0123667	23.7431	1919.93	152.141	31573	4.00002	3.04961	4.07375	3.10583	3.5573	21934	3.66816	4.83904	5.37647	7.09264	5.24408
Aph-4-RB(modencode)	5.3618	0	4.93963	4.93963	17230	5.2589	0	4.94853	4.94853	18557	6.9795	0	6.45758	6.45758	20754	3.9154	0.212267	3.76465	17.7355	28280	21.4919	0.622433	18.2358	29.2976	21.8987	0	18.9497	18.9497	19.1511	0	16.7187	16.7187	28.3397	0	23.5517	23.5517	8.5203	23187	4.00834	3.07929	4.08421	3.13757	3.57735	21975	3.64166	4.89122	5.3889	7.23801	5.28995
aPKC-RA(modencode)	58.8535	48.7936	80.3841	1.64743	5710	53.0595	48.6353	70.134	1.44204	5582	39.5188	29.4528	54.7556	1.8591	6836	56.1922	38.6227	82.6821	2.14077	7102	31.5229	5.56206	16.5444	2.97451	38.7113	6.52919	20.587	3.15308	29.0813	4.97547	16.0545	3.22672	26.059	7.25182	14.4605	1.99405	1.77233	5690	0.535616	0.797668	0.657757	0.979567	0.742652	8230	0.548088	0.517533	0.491128	0.463748	0.505124
aPKC-RB(modencode)	69.4701	29.5971	125.152	4.22854	15216	61.5587	31.7569	106.568	3.35572	13710	50.3075	21.3375	87.5734	4.1042	15354	76.5675	26.5237	128.662	4.85083	15715	6.321	2.03606	7.88769	3.874	8.6454	2.16573	10.6103	4.89918	7.3654	2.02259	8.43031	4.16809	6.0961	1.69079	7.77994	4.60137	4.13482	14366	0.0909888	0.125647	0.124448	0.171851	0.128234	1292	0.119648	0.0961949	0.0990291	0.0796173	0.0986224
aPKC-RC(modencode)	45.7031	20.2729	64.5837	3.18571	11853	41.6377	22.4269	55.5288	2.47599	10150	33.7447	14.2332	44.4026	3.11964	11871	52.176	18.0465	65.9071	3.65208	12154	5.5135	0.901611	5.55384	6.15991	7.2052	0.847733	6.94931	8.19752	6.14	0.714156	5.88781	8.24444	4.7005	0.4974	5.32633	10.7083	3.10835	10903	0.120637	0.163389	0.157652	0.213521	0.1638	1718	0.147463	0.117679	0.11289	0.0900893	0.11703
aPKC-RD(modencode)	60.151	23.6491	105.247	4.45037	15827	52.9615	25.2297	89.2103	3.53593	14331	43.473	17.1345	73.4294	4.28548	15870	65.1181	20.9216	106.384	5.08488	16339	5.2016	0.804789	6.24421	7.75882	6.93	0.770333	8.20895	10.6564	6.0485	0.789144	6.72032	8.51596	4.9633	0.603189	6.1457	10.1887	4.33917	14981	0.0864757	0.119651	0.11521	0.159409	0.120187	1203	0.114206	0.0928851	0.0937152	0.07622	0.0942565
aPKC-RE(modencode)	53.7832	25.2563	79.7539	3.15778	11746	49.3721	28.1534	69.428	2.46606	10097	39.5139	17.6074	55.1814	3.13399	11923	62.9173	22.827	84.4821	3.70097	12288	6.8028	2.16054	7.48555	3.46466	9.0302	2.26524	9.66815	4.26804	7.6952	1.92617	7.98137	4.14365	5.8463	1.55477	7.07889	4.55301	3.1147	10921	0.126486	0.172162	0.1679	0.228532	0.17377	1804	0.155861	0.122307	0.118413	0.0929204	0.122375
aPKC-RF(modencode)	54.1813	25.3026	80.2365	3.17107	11795	49.5518	28.1448	69.6753	2.4756	10144	39.7237	17.7875	55.5369	3.12224	11879	62.7276	22.2626	84.0844	3.77694	12534	7.9835	0.972314	8.8663	9.11876	9.8612	0.8296	10.6292	12.8124	8.6726	0.699857	9.11823	13.0287	7.0815	0.505043	8.52971	16.8891	3.13646	10998	0.147348	0.200976	0.182004	0.248245	0.194643	2050	0.175021	0.138258	0.142911	0.112893	0.142271
aPKC.a(modencode)	115.125	25.2563	84.3485	3.3397	12333	105.527	28.1534	73.4146	2.60767	10772	66.9307	17.6074	53.1658	3.01952	11520	98.1242	22.827	78.1809	3.42492	11451	18.647	2.16054	9.69789	4.48863	23.247	2.26524	11.9398	5.27089	17.9286	1.92617	9.50419	4.93424	24.1443	1.55477	11.5198	7.4093	3.09795	10849	0.161972	0.278602	0.201929	0.347329	0.247458	2756	0.169896	0.182713	0.228797	0.246059	0.206866
aPKC.b(modencode)	105.514	20.2729	74.3971	3.66977	13448	96.4121	22.4269	64.3373	2.86875	11831	61.5387	14.2332	46.9317	3.29733	12593	89.518	18.0465	67.5116	3.74099	12406	16.7095	0.901611	7.9607	8.82942	20.6233	0.847733	9.59233	11.3153	16.0331	0.714156	7.82937	10.9631	21.6755	0.4974	9.51238	19.1242	3.39421	11914	0.158363	0.271528	0.195456	0.335127	0.240119	2660	0.166298	0.179105	0.224821	0.242136	0.20309
aPKC.c(modencode)	117.877	25.3026	85.6451	3.38483	12480	107.953	28.1448	74.4915	2.64672	10952	68.3727	17.7875	53.8476	3.02727	11542	99.9809	22.2626	78.2431	3.51456	11725	19.6176	0.972314	10.966	11.2782	24.0239	0.8296	12.7025	15.3115	18.8393	0.699857	10.6562	15.2262	25.2809	0.505043	12.8373	25.4182	3.14335	11025	0.166424	0.286922	0.203805	0.351367	0.252129	2811	0.174515	0.188429	0.234185	0.252857	0.212497
aPKC.d(modencode)	127.463	29.5971	123.578	4.17536	15049	115.393	31.7569	104.809	3.30034	13507	75.5229	21.3375	80.9459	3.7936	14392	107.757	26.5237	112.808	4.25309	14003	18.7403	2.03606	9.8474	4.8365	23.5411	2.16573	12.4114	5.73083	18.0003	2.02259	9.40547	4.65022	24.4241	1.69079	11.7199	6.93163	3.8806	13607	0.147025	0.248141	0.184689	0.311708	0.222891	2386	0.155991	0.167045	0.21166	0.226658	0.190338
Aplip1-RA(modencode)	22.5849	55.2138	32.8961	0.595795	1642	28.2218	56.9409	35.4451	0.622488	1965	18.8559	44.6299	25.2761	0.56635	1419	26.5554	55.6745	37.2406	0.668898	1714	129.361	290.588	178.447	0.614088	123.859	230.115	160.591	0.697872	121.757	294.993	165.121	0.559744	112.805	185.538	143.357	0.772658	0.613383	1340	5.72775	6.86049	5.48414	6.5687	6.16027	25916	4.31429	4.58502	3.99709	4.24792	4.28608
Aplip1-RB(modencode)	21.0962	4.9196	22.382	4.54955	16145	26.3615	5.45693	22.7077	4.16126	16336	17.613	4.01093	15.6227	3.89504	14698	24.8178	3.9965	24.6772	6.1747	18758	120.834	1.74155	132.25	75.9383	115.785	1.42223	120.685	84.8563	113.845	2.24705	123.7	55.0501	105.469	1.66288	96.9137	58.2808	4.69514	16059	5.72775	6.86048	5.48845	6.57387	6.16264	25923	4.3186	4.58722	4.00086	4.24972	4.2891
APP-BP1-RA(modencode)	3.3572	1.30312	4.72658	3.62713	13306	2.6443	1.11104	3.90905	3.51837	14269	4.0861	1.41318	4.98795	3.52959	13406	3.7321	0.52674	5.09045	9.66407	23846	18.55	0.80148	28.9701	36.1458	16.1249	2.0926	25.1315	12.0097	20.9263	3.3837	32.4466	9.58908	30.4203	4.34894	49.192	11.3113	5.08479	17080	5.52544	4.53978	4.80308	3.94628	4.70365	24104	7.91374	5.60711	11.5041	8.15099	8.29399
APP-BP1.a(modencode)	4.2356	4.42238	10.0569	2.27408	8297	3.3138	3.44523	8.12714	2.35895	9643	5.4819	11.0624	16.8587	1.52397	5415	5.2602	3.29443	12.824	3.89262	12941	19.9044	3.32628	32.3872	9.73677	17.4697	6.08757	28.6157	4.70068	21.7413	5.50657	33.3588	6.058	31.1077	5.9782	47.2117	7.89732	2.51241	8600	4.69931	3.63093	4.12449	3.1868	3.91038	22715	6.56084	4.13317	9.38732	5.91379	6.49878
APP-BP1.b(modencode)	16.613	2.09011	17.8647	8.54724	23471	15.9303	1.7078	17.1415	10.0372	25914	20.7311	3.4283	21.111	6.15786	20211	17.8542	1.34413	18.43	13.7115	26589	17.649	3.35909	26.1654	7.78944	14.8477	3.8634	21.8266	5.64958	19.0083	4.64413	27.7429	5.97376	26.5533	5.41709	39.9267	7.3705	9.61344	24393	1.06236	0.85133	0.89374	0.716204	0.880909	9559	1.19322	1.06464	1.66684	1.48723	1.35298
APP-BP1.c(modencode)	16.5933	2.0959	17.8633	8.52297	23440	15.9114	1.71219	17.1386	10.0098	25893	20.7066	3.44511	21.1068	6.1266	20150	17.833	1.3488	18.4288	13.6631	26568	17.6281	3.34286	26.1564	7.82457	14.8302	3.87346	21.8223	5.63379	18.9858	4.62741	27.7365	5.99395	26.5219	5.42287	39.9238	7.36212	9.58061	24363	1.06236	0.851328	0.893746	0.716206	0.880911	9560	1.19322	1.06464	1.66685	1.48724	1.35299
APP-BP1.d(modencode)	16.659	2.09344	18.1228	8.65694	23594	15.9744	1.73863	17.3927	10.0037	25886	20.7886	3.4384	21.4369	6.23457	20357	17.9037	1.37567	18.6888	13.5852	26517	17.6511	3.38704	26.2362	7.74606	14.8665	3.8657	21.8974	5.66453	19.0387	4.7235	27.8207	5.88985	26.6269	5.42587	40.0322	7.37802	9.6201	24401	1.05955	0.849076	0.892401	0.715128	0.879039	9541	1.19183	1.06339	1.66685	1.48723	1.35232
APP-BP1.e(modencode)	15.7229	3.18103	17.6093	5.53571	18672	15.172	2.98808	17.1537	5.74069	20374	19.5395	3.47848	20.6525	5.93722	19769	16.8933	2.3986	18.4459	7.69028	21290	17.8642	2.89365	27.0683	9.35438	15.1401	3.36898	23.1116	6.86011	18.9085	4.52638	29.5123	6.52005	26.0229	5.76787	43.6	7.55912	6.22598	19681	1.13619	0.914261	0.962933	0.774846	0.947057	10143	1.24628	1.11929	1.71519	1.54043	1.4053
APP-BP1.f(modencode)	14.6769	1.73417	14.4932	8.35744	23209	14.1059	1.45775	13.7809	9.45352	25449	18.3151	1.95247	16.6021	8.50316	23475	15.7735	0.998867	15.1572	15.1744	27288	16.314	2.60953	26.2727	10.068	13.8088	3.28297	22.3175	6.79795	17.305	4.31707	28.6482	6.63604	23.7693	5.61595	42.2296	7.51959	10.3721	25057	1.11154	0.89074	0.940853	0.753957	0.924273	9944	1.22679	1.09709	1.68506	1.50691	1.37896
app-RH(modencode)	14.9776	3.47563	16.533	4.75684	16735	17.3163	3.38	19.1152	5.65539	20187	20.0799	3.95473	24.143	6.10485	20101	21.7825	3.21378	22.8605	7.1133	20447	1.0134	0.801611	1.54297	1.92484	0.931	0.882444	3.09455	3.50679	0.7699	0.840767	1.8464	2.19609	0.7091	0.523656	0.93062	1.77716	5.90759	18986	0.067661	0.0504684	0.0621595	0.0463648	0.0566634	379	0.044461	0.0353449	0.0409499	0.0325537	0.0383273
app-RI(modencode)	14.8845	3.73084	11.2511	3.0157	11209	17.3098	3.61729	15.3434	4.24167	16568	19.9671	4.22851	17.2986	4.09094	15312	21.8956	3.40944	18.3459	5.38091	17113	0.9796	0.775525	1.11734	1.44076	0.7786	0.843712	0.864833	1.02503	0.6963	0.801013	0.911689	1.13817	0.7146	0.4499	1.03402	2.29834	4.18231	14525	0.0658134	0.0490607	0.0523094	0.0389941	0.0515444	337	0.0402258	0.0318009	0.041283	0.0326367	0.0364866
app-RJ(modencode)	10.8848	3.4134	14.9435	4.37789	15635	12.6204	3.19323	17.3298	5.42704	19710	14.6621	3.67087	21.9429	5.97758	19855	15.9825	2.99008	20.8861	6.98512	20223	0.7993	0.77601	1.4531	1.87253	0.7079	0.81162	2.84683	3.50759	0.6046	0.75669	1.70166	2.24883	0.555	0.4865	0.893527	1.83664	5.69191	18563	0.0734327	0.0545147	0.0650356	0.0482809	0.060316	440	0.0479066	0.0378289	0.0439764	0.0347255	0.0411093
app-RK(modencode)	10.7718	3.63333	9.99364	2.75054	10209	12.5634	3.3834	13.7152	4.05369	16024	14.5196	3.88269	15.5187	3.99689	15048	15.9992	3.13914	16.5966	5.28699	16874	0.7719	0.749978	1.06105	1.41478	0.5944	0.769322	0.81531	1.05978	0.549	0.712011	0.84595	1.18811	0.557	0.416811	0.98134	2.3544	4.02203	14013	0.0716593	0.0531626	0.0551811	0.0409378	0.0552352	369	0.0436984	0.0343142	0.0443351	0.0348142	0.0392905
app-RL(modencode)	68.4455	5.64561	26.903	4.76529	16765	69.3319	5.26685	28.8575	5.47908	19824	58.6251	5.41795	30.3128	5.59487	19081	59.3006	5.04299	29.5315	5.85594	18068	9.9378	0.900345	3.43087	3.81062	10.3606	0.946336	4.86093	5.13658	11.6325	0.868482	4.07621	4.69349	10.6459	0.576664	3.08176	5.34412	5.4238	17931	0.145193	0.169514	0.15137	0.176726	0.160701	1686	0.16778	0.196162	0.15355	0.179524	0.174254
app-RM(modencode)	68.6459	6.06677	23.5241	3.87753	14111	69.5792	5.64536	26.6571	4.72194	17992	58.7411	5.7833	25.2736	4.37011	16100	59.5523	5.38244	26.4441	4.91303	15889	9.9599	0.88935	3.25426	3.65915	10.3112	0.92174	3.1972	3.46866	11.6391	0.83945	3.51415	4.18626	10.6973	0.52296	3.36192	6.42863	4.47065	15414	0.145091	0.169556	0.150209	0.175536	0.160098	1667	0.167278	0.195443	0.153743	0.179629	0.174023
app.a(modencode)	150.456	34.3728	80.1953	2.3331	8554	148.907	31.963	79.2523	2.4795	10167	117.332	28.142	62.8627	2.23377	8399	116.033	31.3734	61.5971	1.96335	6484	23.6112	2.6075	12.4707	4.78263	24.8491	2.808	13.1245	4.67399	28.3371	2.4301	14.9667	6.1589	25.9539	1.8065	13.7081	7.58818	2.25243	7557	0.156931	0.201233	0.165159	0.211784	0.183777	1905	0.1903	0.244216	0.174296	0.223677	0.208122
app.b(modencode)	10.8038	3.67422	9.64868	2.62605	9734	12.6039	3.42114	13.3737	3.90913	15554	14.5942	3.93576	15.1466	3.84847	14555	16.0527	3.1867	16.3349	5.12597	16448	0.7445	0.751011	1.04734	1.39457	0.5967	0.770844	0.81185	1.0532	0.5511	0.713222	0.84465	1.18427	0.5591	0.417344	0.97158	2.32801	3.87741	13597	0.0689109	0.0510134	0.0552306	0.0408861	0.0540103	357	0.0437246	0.0343307	0.0443593	0.034829	0.0393109
app.c(modencode)	12.1397	4.15261	20.936	5.04164	17487	13.3312	3.95237	16.5839	4.19595	16431	15.6743	4.55097	22.1913	4.87617	17453	16.9681	3.72496	19.9958	5.36807	17085	0.7902	0.757389	1.23205	1.62671	0.6206	0.782678	0.81185	1.03727	0.5732	0.726244	0.84465	1.16304	0.5683	0.423044	0.94442	2.23244	4.87046	16531	0.0650922	0.0504137	0.0511215	0.0395935	0.0515552	338	0.0429969	0.033781	0.0426293	0.0334923	0.0382249
app.d(modencode)	4.1415	4.21013	6.9326	1.64665	5706	4.9957	3.92981	10.9664	2.79057	11532	6.7503	3.48327	12.8041	3.67589	13975	7.8595	3.72897	14.8943	3.99422	13259	1.4347	0.989143	1.42867	1.44436	0.9619	1.03629	1.04036	1.00393	1.2782	0.965357	1.7635	1.82679	1.0799	0.544657	1.39494	2.56113	3.02683	10566	0.34642	0.212539	0.232259	0.142497	0.233429	2536	0.25586	0.162631	0.216166	0.137401	0.193014
app.e(modencode)	11.395	3.63333	10.3699	2.85411	10644	13.0465	3.3834	14.0894	4.16428	16345	15.6308	3.88269	16.1065	4.14829	15485	15.8807	3.13914	16.8637	5.37206	17099	0.7184	0.749978	1.05724	1.4097	0.5802	0.769322	0.82014	1.06606	0.5244	0.712011	0.84699	1.18957	0.5655	0.416811	0.99216	2.38036	4.13469	14365	0.0630452	0.0459605	0.0509171	0.037119	0.0492605	306	0.0401947	0.0330212	0.043345	0.0356093	0.0380425
Appl-RA(modencode)	468.622	14.3968	116.74	8.10878	22902	470.093	15.3832	113.414	7.37256	23159	312.735	14.2302	81.2906	5.71255	19312	475.648	16.143	131.267	8.13149	21948	314.154	1.50529	65.2468	43.345	303.365	1.32963	61.5794	46.3132	312.857	0.82943	64.8977	78.2437	249.477	0.91781	51.1379	55.7173	7.33134	21610	0.670379	1.00454	0.647355	0.970038	0.823078	8992	0.665521	0.657749	0.530697	0.524499	0.594617
Appl.a(modencode)	453.513	16.4587	107.291	6.51881	20542	454.985	17.8072	104.459	5.8661	20680	302.721	17.1376	75.2596	4.3915	16177	460.373	17.8702	121.547	6.80165	19860	304.211	1.94592	59.8605	30.7621	293.763	1.54206	56.4461	36.6043	302.955	1.52204	59.5806	39.1453	241.59	1.18714	46.8606	39.4736	5.89451	18952	0.670789	1.00492	0.64775	0.97041	0.823468	9001	0.665857	0.658064	0.530984	0.524769	0.594918
Appl.b(modencode)	481.111	17.673	112.984	6.39301	20308	482.808	19.1388	111.131	5.80659	20551	321.163	18.4041	80.2264	4.35915	16054	488.234	18.8914	128.03	6.77716	19814	322.886	1.01838	65.0175	63.844	311.807	0.95676	61.3188	64.09	321.554	0.60714	64.6865	106.543	256.362	0.1176	50.7648	431.673	5.83398	18834	0.671125	1.00536	0.648099	0.970869	0.823864	9006	0.666009	0.658606	0.530982	0.52508	0.595169
Appl.c(modencode)	454.24	15.8752	107.482	6.7704	20937	455.714	17.1204	104.596	6.10945	21140	303.206	16.2582	75.3936	4.63728	16882	461.111	17.3189	121.803	7.03295	20309	304.699	0.895409	59.8553	66.8469	294.234	0.948964	56.4466	59.4823	303.441	0.6808	59.566	87.4941	241.977	0.2656	46.8465	176.38	6.13752	19499	0.670789	1.00492	0.647751	0.97041	0.823468	9002	0.665857	0.658064	0.530984	0.524769	0.594918
Appl.d(modencode)	453.284	15.3622	107.228	6.97999	21274	454.743	17.4785	104.135	5.95792	20870	302.559	16.3343	75.0035	4.59179	16755	460.162	16.648	121.353	7.28934	20720	304.049	0.555536	59.8786	107.785	293.607	0.852182	56.4794	66.2762	302.793	0.527355	59.5424	112.908	241.461	0.280964	46.819	166.637	6.20476	19634	0.670769	1.00492	0.647732	0.97041	0.823459	8998	0.665857	0.658015	0.530984	0.52473	0.594897
Appl.e(modencode)	465.359	15.3779	107.129	6.96642	21257	466.85	18.0513	104.089	5.76626	20444	310.619	17.0876	75.113	4.39576	16187	472.419	15.9954	121.536	7.59819	21170	312.148	0.499173	59.9107	120.02	301.428	0.798191	56.4624	70.738	310.859	0.395836	59.5749	150.504	247.884	0.165736	46.796	282.352	6.18166	19580	0.670769	1.00492	0.647732	0.97041	0.823459	8997	0.665865	0.658015	0.530971	0.524711	0.594891
Appl.f(modencode)	453.519	18.2543	107.223	5.87383	19364	454.985	18.8439	104.365	5.53841	19947	302.721	17.85	75.1682	4.2111	15686	460.385	19.2001	121.467	6.32635	19045	304.211	1.41273	59.8636	42.3745	293.763	1.23232	56.4818	45.8338	302.955	0.7916	59.5503	75.2278	241.59	0.859064	46.9215	54.6194	5.48742	18106	0.670779	1.00492	0.647741	0.97041	0.823463	8999	0.665857	0.658048	0.530984	0.524756	0.594911
Appl.g(modencode)	466.799	19.7816	108.611	5.49051	18560	468.339	20.4148	105.935	5.18913	19154	311.796	19.5417	77.5701	3.96947	14949	473.925	20.554	123.156	5.99184	18358	313.016	1.1811	59.8917	50.7084	302.255	1.00462	56.4319	56.1725	311.723	0.593655	59.5999	100.395	248.573	0.344164	46.8862	136.232	5.16024	17258	0.670558	1.00391	0.647506	0.969398	0.822843	8989	0.665591	0.657747	0.530754	0.524499	0.594648
Appl.h(modencode)	453.278	16.7919	107.204	6.38426	20298	454.743	18.0318	104.353	5.78717	20502	302.559	17.312	75.1604	4.34153	16013	460.139	17.9718	121.447	6.75767	19781	304.049	1.21072	59.8593	49.4412	293.607	1.15492	56.4795	48.9034	302.793	0.792491	59.5489	75.1414	241.461	0.690118	46.9185	67.9861	5.81766	18795	0.670779	1.00492	0.647741	0.97041	0.823464	9000	0.665857	0.658048	0.530984	0.524756	0.594911
Appl.i(modencode)	466.038	19.8632	108.575	5.46615	18498	467.569	20.4292	105.853	5.18146	19135	311.284	19.5206	77.4847	3.96937	14948	473.157	20.7485	123.025	5.92934	18233	312.501	2.14123	59.8701	27.9607	301.758	1.6222	56.4047	34.7705	311.21	1.51297	59.5341	39.3491	248.165	1.36563	46.8837	34.3313	5.13658	17198	0.670549	1.00391	0.647496	0.969398	0.822838	8985	0.665591	0.657731	0.530754	0.524486	0.594641
Appl.j(modencode)	481.572	21.9194	114.231	5.21139	17904	483.296	22.3472	112.528	5.03543	18780	321.681	21.2405	82.3734	3.87813	14639	488.774	22.5278	129.183	5.73441	17841	323.08	1.51782	65.0457	42.8547	311.984	1.31227	61.3757	46.7706	321.747	0.82704	64.6858	78.2136	256.517	0.89069	50.9171	57.1659	4.96484	16761	0.670885	1.00435	0.647844	0.969856	0.823234	8993	0.665735	0.658273	0.530765	0.524816	0.594897
Appl.k(modencode)	465.796	19.2383	108.272	5.62795	18884	467.313	20.9681	105.369	5.02521	18752	311.113	19.6661	77.0812	3.91949	14781	472.933	19.3012	122.594	6.3516	19094	312.33	0.953209	59.9365	62.8787	301.593	1.12138	56.5146	50.3973	311.04	0.595745	59.5742	99.9995	248.029	0.868545	46.9356	54.0393	5.23106	17423	0.670529	1.00391	0.647477	0.969398	0.822829	8983	0.665592	0.657682	0.530755	0.524448	0.594619
Appl.l(modencode)	467.832	19.7356	108.718	5.50874	18598	469.37	20.0372	105.969	5.2886	19407	312.482	18.8367	77.6058	4.11993	15400	474.979	20.6247	123.287	5.97766	18338	313.704	1.34945	59.9308	44.4114	302.92	1.27215	56.4988	44.4119	312.408	0.880709	59.6127	67.6872	249.12	0.968409	46.9679	48.5001	5.22373	17407	0.670549	1.00391	0.647496	0.969398	0.822838	8986	0.665591	0.657731	0.530754	0.524486	0.594641
Appl.m(modencode)	466.819	19.2226	108.465	5.64256	18914	468.339	20.3953	105.508	5.17316	19114	311.796	18.9128	77.2156	4.08273	15283	473.971	19.9538	122.837	6.15609	18724	313.016	1.00957	59.9541	59.3856	302.255	1.17537	56.5316	48.0967	311.723	0.727264	59.5892	81.9362	248.573	0.983773	46.9404	47.7147	5.26363	17511	0.670529	1.00391	0.647477	0.969398	0.822829	8982	0.665591	0.657682	0.530754	0.524448	0.594619
Appl.n(modencode)	466.805	20.2169	108.526	5.36806	18262	468.339	20.6817	105.83	5.1171	18986	311.796	19.7161	77.4713	3.92935	14815	473.936	20.9158	123.044	5.88283	18120	313.016	1.42293	59.9133	42.1056	302.255	1.24136	56.4818	45.4998	311.723	0.793027	59.5978	75.1522	248.573	0.868545	46.9631	54.071	5.07433	17048	0.670549	1.00391	0.647496	0.969398	0.822838	8984	0.665591	0.657731	0.530754	0.524486	0.594641
Appl.o(modencode)	393.873	18.2543	88.3565	4.84032	16982	395.945	18.8439	85.4356	4.53385	17457	267.332	17.85	63.4024	3.55195	13482	400.053	19.2001	102.746	5.35134	17050	316.97	1.41273	54.81	38.7973	337.18	1.23232	56.3094	45.6939	313.64	0.7916	54.1987	68.4673	239.608	0.859064	41.0273	47.7582	4.56937	15705	0.80475	1.18568	0.856063	1.26128	1.02694	10808	0.792131	0.783996	0.605155	0.59894	0.695056
Appl.p(modencode)	452.32	15.3779	107.035	6.96034	21247	453.775	18.0513	103.997	5.76117	20433	301.916	17.0876	74.8691	4.38148	16136	459.183	15.9954	121.109	7.5715	21127	303.402	0.499173	59.861	119.92	292.982	0.798191	56.4624	70.738	302.149	0.395836	59.5275	150.384	240.947	0.165736	46.8141	282.461	6.16862	19555	0.670769	1.00492	0.647732	0.97041	0.823459	8996	0.665857	0.658015	0.530984	0.52473	0.594897
Aprt-RA(modencode)	2.2566	0.428	3.14603	7.35055	21854	1.4016	0.35445	1.7695	4.99224	18660	2.6896	0.4902	2.93997	5.99748	19891	2.7159	0.7953	3.85707	4.84983	15710	8.2596	1.59755	8.499	5.32002	7.6962	4.0433	8.29263	2.05096	9.0105	0	9.5631	9.5631	8.8345	1.00205	9.19897	9.18015	5.79752	18758	3.6602	3.07094	3.41053	2.86147	3.25078	21198	6.42872	3.31768	6.30315	3.25288	4.82561
Aps-RA(modencode)	51.3865	17.9192	41.3727	2.30885	8452	43.0833	16.6526	32.4637	1.94947	7906	47.2585	19.3891	43.2102	2.22858	8372	40.7557	18.5729	46.1229	2.48335	8241	49.7103	1.4202	26.3658	18.5648	47.6841	1.54485	26.2076	16.9645	49.832	1.78497	28.1035	15.7445	42.3305	1.563	30.3746	19.4335	2.24256	7518	0.967381	1.05188	0.92795	1.00901	0.989054	10525	1.15664	1.2227	0.982527	1.03864	1.10013
Aps-RB(modencode)	49.1043	2.80853	48.5458	17.2851	28749	43.1599	3.65447	39.7965	10.8898	26513	49.3159	1.89307	50.3887	26.6175	30109	44.8257	1.84293	53.2505	28.8944	30169	35.1973	0.0358	30.2733	845.622	33.2696	0.405633	29.8823	73.6683	34.7697	0.9563	32.6991	34.1934	28.7004	0.9898	35.3399	35.7041	20.9217	29467	0.716787	0.713711	0.677529	0.674622	0.695662	7739	0.805602	0.775664	0.664978	0.640267	0.721628
Aps-RC(modencode)	48.9097	33.2089	47.5003	1.43035	4857	41.5755	32.6957	38.4327	1.17547	4373	47.6586	36.0751	50.6379	1.40368	4907	45.432	37.1923	55.8007	1.50033	4849	39.8296	2.71828	26.8406	9.87412	38.0695	2.73628	26.5102	9.68843	39.5798	2.70463	28.3573	10.4847	33.8532	2.01647	30.8122	15.2802	1.37746	4127	0.81435	0.835727	0.778363	0.798796	0.806809	8833	0.951998	0.871188	0.814258	0.74514	0.845646
Aps.a(modencode)	46.3317	2.80853	46.0858	16.4092	28525	42.9985	3.65447	38.699	10.5895	26314	48.8462	1.89307	49.7245	26.2666	30084	44.4047	1.84293	53.3302	28.9377	30171	51.1041	0.0358	34.1768	954.659	50.7236	0.405633	34.7084	85.5658	49.6205	0.9563	36.0804	37.7292	47.9342	0.9898	41.5404	41.9685	20.5508	29390	1.10301	1.04622	1.09479	1.03843	1.07061	11123	1.15401	1.11746	1.11479	1.07948	1.11643
Aps.b(modencode)	48.7531	2.80853	47.8564	17.0396	28700	45.1146	3.65447	40.4038	11.056	26631	50.7014	1.89307	50.9408	26.9091	30140	45.8326	1.84293	53.9111	29.2529	30199	38.6938	0.0358	30.6483	856.097	37.6214	0.405633	30.8023	75.9363	40.1934	0.9563	34.0879	35.6457	28.0246	0.9898	33.8098	34.1582	21.0644	29496	0.793669	0.76317	0.771672	0.742019	0.767632	8465	0.890918	0.876961	0.621187	0.611456	0.75013
Aps.c(modencode)	45.3893	33.2089	44.861	1.35087	4559	41.5491	32.6957	37.0681	1.13373	4197	48.0717	36.0751	50.1933	1.39136	4857	44.5373	37.1923	55.6764	1.49699	4838	56.802	2.71828	29.3128	10.7836	56.3571	2.73628	29.5611	10.8034	55.2016	2.70463	30.3309	11.2145	53.5776	2.01647	34.8432	17.2793	1.34324	4010	1.25144	1.18161	1.24164	1.17236	1.21176	12116	1.32859	1.23945	1.2895	1.20298	1.26513
apt-RA(modencode)	2.1442	0.981875	1.31998	1.34435	4533	1.7155	0.829125	1.3128	1.58336	6257	2.6182	0.5996	2.20808	3.68259	14002	3.722	1.09272	2.73888	2.50647	8323	8.5711	0.55535	3.16112	5.69212	6.8785	0.089	2.5326	28.4562	8.9002	0.102425	3.42952	33.4832	7.2975	0.082525	2.66564	32.301	2.27919	7657	3.99734	3.27366	3.20796	2.62719	3.27654	21278	5.18811	2.39124	4.25386	1.96064	3.44846
apt-RB(modencode)	2.2045	0.80505	1.23568	1.53491	5263	1.6878	0.672175	1.13128	1.68301	6705	2.532	0.388625	1.90496	4.90179	17519	3.7626	0.94075	2.508	2.66596	8844	9.1095	0.52295	3.24804	6.211	7.3169	0.062225	2.61586	42.0387	9.3974	0.06645	3.39406	51.0769	7.704	0.047725	2.64318	55.3836	2.69642	9271	4.13223	3.59775	3.31907	2.88977	3.48471	21768	5.56784	2.49758	4.56452	2.04752	3.66937
apt-RC(modencode)	2.1576	0.828325	1.23568	1.49178	5093	1.6518	0.692275	1.13128	1.63415	6477	2.4658	0.4161	1.8783	4.51406	16541	3.6824	0.958775	2.508	2.61584	8671	8.8755	0.5272	3.16112	5.99605	7.1419	0.062575	2.5664	41.0132	9.1781	0.07175	3.35258	46.7259	7.5399	0.052025	2.64318	50.806	2.56396	8782	4.1136	3.59944	3.31011	2.89638	3.47988	21764	5.55642	2.49242	4.56466	2.04755	3.66526
apt-RD(modencode)	2.2408	0.81788	1.23045	1.50444	5142	1.7509	0.68974	1.24195	1.80061	7234	2.6866	0.51536	2.19338	4.25602	15791	3.8139	0.89838	2.39922	2.6706	8862	8.9774	0.46316	2.69823	5.8257	7.227	0.10112	2.23305	22.0832	9.3012	0.1069	2.977	27.8485	7.6094	0.07816	2.20265	28.1813	2.55792	8756	4.00634	3.34155	3.22519	2.69002	3.31577	21390	5.31224	2.43876	4.34599	1.99518	3.52304
apt-RE(modencode)	2.4073	0.85654	1.7331	2.02337	7230	1.8475	0.72228	1.52525	2.11172	8616	2.9336	0.55734	2.94402	5.28226	18389	4.1422	0.92728	3.42068	3.68894	12253	8.9378	0.47348	2.69823	5.69873	7.1951	0.11016	2.23305	20.271	9.2217	0.11934	2.79382	23.4106	7.5758	0.08866	2.20265	24.8438	3.27657	11497	3.71279	3.0467	2.98887	2.45265	3.05025	20639	4.99145	2.22628	4.10057	1.82893	3.28681
apt.a(modencode)	2.3709	0.812925	1.34318	1.65228	5728	1.8151	0.67905	1.13128	1.66597	6632	2.7095	0.39785	1.8783	4.72113	17100	4.0582	0.947325	2.69202	2.84171	9470	9.7528	0.524525	3.16112	6.02663	7.8268	0.0609	2.5326	41.5862	10.0853	0.0676	3.35258	49.5944	8.3036	0.04955	2.78646	56.2353	2.72027	9363	4.11354	3.59948	3.30119	2.88865	3.47572	21752	5.55633	2.48517	4.57473	2.04613	3.66559
apt.b(modencode)	2.2552	0.598275	1.23568	2.0654	7421	1.7265	0.5741	1.16096	2.02223	8230	2.5773	0.341275	1.91334	5.60645	19113	3.8715	1.02402	2.6	2.539	8428	9.2771	0.469125	3.16112	6.73833	7.445	0	2.5326	2.5326	9.5933	0	3.35258	3.35258	7.8811	0	2.64318	2.64318	3.05827	10681	4.11365	3.59954	3.30126	2.88868	3.47578	21753	5.5565	2.47793	4.56478	2.03567	3.65872
apt.c(modencode)	2.2656	1.20542	1.23658	1.02585	3281	1.7345	1.48782	1.13196	0.760815	2561	2.6021	2.61425	1.91616	0.732967	2130	3.8668	4.08585	2.50956	0.614208	1507	9.3619	1.88702	3.285	1.74084	7.5196	0.49775	2.65066	5.32528	9.6376	0.28345	3.35654	11.8417	7.9174	0.618125	2.64642	4.28137	0.783459	1971	4.13219	3.59782	3.31903	2.88982	3.48472	21769	5.55641	2.4924	4.56466	2.04753	3.66525
AR-2-RA(modencode)	0.1974	0.1316	0.191325	1.45384	4946	0.2515	0.2049	0.27265	1.33065	5092	0.3268	0.210733	0.2748	1.30402	4517	0.364	0.162433	0.40775	2.51026	8338	3.655	0.487667	7.01258	14.3799	3.6168	0.630033	6.12012	9.71397	3.4196	0.567967	5.9632	10.4992	4.069	0.3969	6.1245	15.4308	1.64969	5197	18.5157	11.1842	18.3222	11.0673	14.7724	29784	13.5968	9.39451	16.1789	11.1786	12.5872
AR-2.a(modencode)	0.2056	0.139875	0.24244	1.73326	6054	0.2676	0.1994	0.36616	1.83631	7418	0.3735	0.242725	0.56948	2.34619	8857	0.3646	0.1807	0.40268	2.22844	7400	3.5583	0.611075	5.89492	9.6468	3.5204	0.896075	5.16894	5.76842	3.3965	0.751275	5.3144	7.07384	3.9744	0.48975	5.13784	10.4907	2.03605	6696	17.3069	9.52691	17.1226	9.42544	13.3455	29470	12.6925	9.31569	14.852	10.9007	11.9402
ara-RA(modencode)	0.3503	0.085675	0.26604	3.10522	11543	0.2601	0.124325	0.16386	1.318	5028	0.2717	0.083725	0.12962	1.54816	5518	0.2481	0.09145	0.16682	1.82417	5950	1.7328	0.0686	0.8513	12.4096	1.8995	0.0762	1.14856	15.073	2.5914	0.102	1.34718	13.2076	2.4154	0.360975	1.2579	3.48473	1.94889	6370	4.94662	6.37762	5.4225	6.99117	5.93448	25684	9.96309	10.445	9.28643	9.73559	9.85752
ara-RB(modencode)	0.3533	0.085525	0.2659	3.10903	11560	0.2623	0.12415	0.16508	1.32968	5088	0.274	0.0836	0.12986	1.55335	5531	0.2503	0.091375	0.16796	1.83814	6002	1.7476	0.06855	0.8579	12.515	1.9157	0.076175	1.15542	15.168	2.6135	0.1019	1.3525	13.2728	2.436	0.3609	1.27102	3.52181	1.95755	6409	4.9465	6.3781	5.4223	6.99161	5.93463	25686	9.96378	10.4415	9.28708	9.73232	9.85616
aralar1-GH07418(modencode)	44.0614	5.58077	203.684	36.4976	30807	40.5217	5.5699	208.314	37.4	30856	54.4639	7.08532	279.707	39.477	30857	39.9899	4.55273	175.52	38.5526	30747	3.5923	2.254	21.2532	9.4291	2.4242	2.8136	16.4472	5.8456	4.1304	2.22922	23.8477	10.6978	2.3898	1.71382	11.7152	6.83573	37.9818	30854	0.0815294	0.0659575	0.0550187	0.0445102	0.0617539	455	0.101931	0.103286	0.0589758	0.0597601	0.0809881
aralar1-GH21613(modencode)	28.8534	9.6148	58.308	6.06441	19756	23.2587	9.03199	45.2542	5.01044	18706	34.223	14.1132	71.287	5.0511	17845	25.3859	7.76419	49.8541	6.42103	19209	24.205	0.48254	9.89765	20.5116	24.8961	0.40583	9.64794	23.7733	26.7143	0.26144	10.6304	40.6611	29.1403	0.31146	10.2375	32.8693	5.63674	18449	0.838896	0.707273	0.862848	0.727467	0.784121	8640	1.14857	1.05233	1.25288	1.14789	1.15042
aralar1-RA(modencode)	25.9746	4.75588	40.9773	8.61614	23532	20.2007	3.93282	25.9102	6.5882	21958	29.7033	6.81454	42.2794	6.20429	20298	23.2296	3.9305	37.0661	9.43038	23571	24.0244	0.404178	10.1132	25.0217	24.7544	0.367322	10.3877	28.2794	26.6032	0.1027	11.2763	109.798	28.9803	0.342511	11.1185	32.4617	7.70975	22150	0.924919	0.808812	0.953023	0.833389	0.880036	9550	1.31694	1.14523	1.43462	1.24756	1.28609
aralar1-RB(modencode)	25.3718	4.40362	38.839	8.81978	23781	19.9686	3.71582	24.6861	6.6435	22061	28.9048	5.97996	39.6431	6.62933	21030	22.7068	3.8558	35.2958	9.15396	23268	23.4592	0.417633	10.2292	24.4933	24.0479	0.383844	10.3656	27.0046	25.8248	0.129811	11.2654	86.7828	28.1867	0.344433	11.1526	32.3795	7.81164	22295	0.924617	0.811602	0.94782	0.831969	0.879002	9540	1.29327	1.13732	1.41155	1.24133	1.27087
aralar1-RC(modencode)	24.9678	4.34009	38.4887	8.86818	23845	19.3978	3.70457	24.1826	6.52779	21857	28.4726	5.87514	39.2823	6.68618	21121	22.3042	3.81698	34.9542	9.15755	23270	23.3076	0.424767	10.2567	24.1467	23.9937	0.383733	10.5043	27.3739	25.7651	0.133544	11.41	85.4396	28.1008	0.346067	11.289	32.6209	7.80993	22292	0.933506	0.818598	0.960986	0.842694	0.888946	9635	1.32825	1.15517	1.44866	1.25989	1.29799
aralar1-RD(modencode)	14.2089	4.75588	37.0796	7.79658	22492	9.6476	3.93282	22.5008	5.72128	20331	15.2898	6.81454	37.5151	5.50515	18891	14.4957	3.9305	34.0549	8.66427	22711	9.526	0.404178	6.53243	16.1623	10.458	0.367322	7.14905	19.4626	10.1189	0.1027	7.12009	69.329	7.3132	0.342511	5.22984	15.2691	6.92182	20945	0.670425	0.62303	0.736018	0.683985	0.678364	7557	1.04885	0.698062	0.758033	0.504508	0.752364
Arc-p20-RA(modencode)	1.0084	0.5454	2.9822	5.46791	18506	0.5446	0	1.3077	1.3077	4978	1.6722	0.5334	3.7889	7.1033	21742	1.8012	0.9337	4.22275	4.5226	14801	25.1532	1.7385	37.2842	21.4462	23.089	0.8326	33.2319	39.9135	24.6102	2.4892	33.9331	13.6321	30.9705	5.089	55.3308	10.8726	4.60038	15803	24.9437	15.042	22.8967	13.8076	19.1725	30385	45.1895	13.6632	56.8683	17.1944	33.2289
Arc-p34-RA(modencode)	20.1158	3.43414	57.2933	16.6834	28605	16.2945	4.38253	43.0864	9.83141	25762	15.0345	3.1112	40.7433	13.0957	26976	23.8852	2.50244	69.7621	27.8776	30102	40.6803	0.333214	62.9015	188.772	31.0809	0.336614	48.8274	145.055	44.5434	0.893614	70.9579	79.4055	45.0187	0.178	78.1822	439.226	16.872	28496	2.02231	2.7058	1.5451	2.06731	2.08513	17230	2.73365	1.8649	2.76282	1.88479	2.31154
Arc-p34.a(modencode)	21.4059	5.16637	57.5949	11.148	25972	17.354	5.49254	43.5541	7.92968	23876	16.0224	3.66357	41.168	11.2371	25817	25.484	3.98137	70.2413	17.6425	28245	43.3734	2.18684	63.7515	29.1523	33.1326	1.52027	49.5872	32.6174	47.525	2.26341	71.9356	31.7819	48.0321	3.61743	79.302	21.9222	11.9893	26313	2.02624	2.70705	1.54783	2.06789	2.08725	17244	2.73856	1.8649	2.76778	1.88479	2.31401
Arc-p34.b(modencode)	21.3194	2.73987	57.4606	20.972	29550	17.2839	2.98101	43.1972	14.4908	28240	15.9577	2.90287	40.8522	14.073	27422	25.381	1.87787	69.8561	37.1996	30687	43.1981	0.203314	63.502	312.334	32.9988	0.336614	49.2904	146.43	47.333	0.7756	71.6168	92.3372	47.8381	0.178	78.7	442.135	21.6839	29584	2.02623	2.70704	1.54783	2.06789	2.08725	17243	2.73856	1.8649	2.76778	1.8848	2.31401
Arc42-RA(modencode)	0.0738	0.21315	0.213167	1.00008	3170	0.1223	0.7555	0.3999	0.529318	1561	0.0722	0	0.206133	0.206133	296	0.1053	0	0.303033	0.303033	492	1.2167	0.4346	0.6206	1.42798	1.9549	0	1.02077	1.02077	1.4611	0	0.745033	0.745033	2.068	0.2841	1.28823	4.53444	0.509641	955	16.4864	16.8518	26.4892	27.0762	21.7259	30667	11.9469	13.8756	16.9092	19.6391	15.5927
Ard1-RB(modencode)	6.5298	2.4515	13.5013	5.50734	18596	5.2946	1.8538	12.3706	6.6731	22111	9.2946	2.8666	21.824	7.6132	22456	11.2941	2.5999	16.9825	6.532	19408	30.3995	1.6136	18.464	11.4427	31.414	0.9761	18.5074	18.9606	33.646	0.7296	19.9908	27.3997	37.9085	0.9233	22.8841	24.7851	6.58141	20321	4.6555	3.27066	4.81087	3.37981	4.02921	22944	6.35478	2.97908	7.15984	3.35649	4.96255
Ard1-RD(modencode)	6.4579	2.0159	7.1883	3.5658	13117	5.2429	3.3391	5.26835	1.57778	6229	8.9912	3.5487	8.8597	2.4966	9451	10.5367	7.9365	8.8238	1.1118	3425	28.4397	3.2125	19.5798	6.09486	29.3774	2.4616	19.4044	7.88284	31.4055	0.6132	20.5831	33.5668	35.3599	1.0746	23.1341	21.5281	2.188	7285	4.40386	3.16306	4.54906	3.26735	3.84583	22567	5.9901	2.98058	6.74434	3.35588	4.76773
aret-RA(modencode)	6.2767	2.14143	13.5463	6.32581	20184	7.9462	2.74385	15.5042	5.65052	20173	5.9626	2.17453	12.3611	5.68451	19259	8.472	2.23455	18.4111	8.23929	22101	5.2434	1.18113	7.96451	6.74313	5.1912	1.04053	7.93714	7.62797	5.3416	1.01605	8.78769	8.64888	6.5963	1.07272	8.20512	7.64889	6.47503	20139	0.835375	0.879381	0.827059	0.870627	0.853111	9281	0.672221	0.6305	0.83012	0.7786	0.72786
aret-RB(modencode)	5.8816	2.14475	12.7736	5.95573	19549	6.5241	2.73859	14.4058	5.26031	19333	5.992	2.26655	12.0309	5.30802	18437	8.9163	2.3505	18.1841	7.73626	21356	4.5417	1.33795	7.49503	5.60189	4.3339	1.245	7.39865	5.94269	4.5138	1.1617	8.23115	7.08544	5.3917	1.23315	7.63868	6.19446	6.06508	19348	0.772188	0.757961	0.736857	0.723281	0.747572	8287	0.691866	0.506241	0.826428	0.604702	0.657309
aret-RC(modencode)	6.2629	1.97825	12.4413	6.28901	20124	7.9462	2.56203	14.2606	5.56614	19994	5.949	2.03265	11.3496	5.58368	19054	8.472	2.09972	16.9011	8.04922	21841	5.2434	1.10563	7.43762	6.72706	5.1912	0.987836	7.53782	7.63064	5.3416	0.963955	8.31752	8.62854	6.5963	1.03432	7.63579	7.38244	6.37201	19971	0.837216	0.881392	0.828881	0.872617	0.855027	9312	0.672221	0.6305	0.83012	0.7786	0.72786
aret-RD(modencode)	8.748	1.84393	7.17156	3.88927	14160	10.5709	2.14825	8.42411	3.92138	15585	9.362	2.5119	7.7778	3.09638	11806	10.2979	3.05527	9.21567	3.01632	10047	5.8539	1.94608	5.41794	2.78402	7.1753	1.4008	5.77096	4.11976	6.2035	1.26108	5.95393	4.72128	6.9289	1.28325	5.76741	4.49438	3.48084	12207	0.66917	0.625283	0.820222	0.766428	0.720276	7992	0.586847	0.602404	0.655469	0.672846	0.629392
aret-RE(modencode)	6.7539	1.31026	9.52862	7.2723	21721	8.7718	1.54566	10.2014	6.60002	21983	6.6936	1.45416	9.88542	6.79802	21317	9.0777	1.72044	14.3501	8.34097	22273	5.1284	0.56945	6.63284	11.6478	4.9814	0.481612	6.44947	13.3914	5.309	0.448337	7.98079	17.8009	6.4639	0.58895	6.3613	10.8011	7.25283	21470	0.759324	0.766165	0.737559	0.744203	0.751813	8322	0.605235	0.58484	0.736896	0.712064	0.659758
aret.a(modencode)	6.2304	1.81583	11.4749	6.3194	20170	7.905	2.35102	13.1528	5.59452	20062	5.9182	1.86643	10.4707	5.61005	19121	8.428	1.92755	15.5912	8.08859	21897	5.2162	1.01965	7.23995	7.10043	5.1643	0.933017	8.04241	8.61979	5.3138	0.888608	8.39695	9.44955	6.5621	0.9583	7.04408	7.3506	6.40314	20022	0.837218	0.881383	0.828887	0.872613	0.855025	9311	0.672207	0.630494	0.83012	0.778607	0.727857
aret.b(modencode)	6.621	2.14392	13.8348	6.45306	20433	7.1957	2.78496	15.1932	5.45545	19775	6.5192	2.27798	12.8405	5.63681	19178	9.7472	2.38882	18.985	7.94745	21672	4.8613	1.30166	7.67746	5.89819	4.6046	1.24489	7.45412	5.98777	4.8294	1.14815	8.41744	7.33134	5.8425	1.20774	7.91332	6.55219	6.37319	19973	0.734224	0.74569	0.695454	0.706314	0.72042	7994	0.671151	0.495465	0.811943	0.599403	0.644491
aret.c(modencode)	5.6744	2.05046	13.16	6.41809	20353	6.9913	2.64	14.9001	5.64398	20160	5.4673	2.18112	12.0382	5.51928	18923	8.0382	2.29939	18.1105	7.87624	21562	5.323	1.29231	7.97213	6.1689	5.2479	1.16475	7.93195	6.81	5.4212	1.10126	8.79595	7.98717	6.6684	1.16778	8.19998	7.02185	6.3644	19951	0.938073	0.973607	0.924838	0.959871	0.949097	10157	0.775421	0.67443	0.953814	0.829589	0.808313
aret.d(modencode)	11.7752	2.14392	15.5389	7.24789	21678	11.8985	2.78496	16.621	5.96812	20892	9.2746	2.27798	13.7255	6.02528	19950	11.6937	2.38882	19.369	8.1082	21918	12.8559	1.30166	11.2182	8.61836	12.6153	1.24489	11.1431	8.95103	12.9374	1.14815	12.0251	10.4735	12.1702	1.20774	10.9038	9.02829	6.83737	20778	1.09178	1.38614	1.07134	1.3602	1.22737	12237	1.08731	1.10636	1.02283	1.04075	1.06431
aret.e(modencode)	9.3966	2.14392	15.0068	6.99971	21306	9.0569	2.78496	16.0782	5.77321	20470	8.0088	2.27798	13.3584	5.86412	19629	10.2204	2.38882	19.2026	8.03854	21822	6.4609	1.30166	8.75618	6.72692	6.5571	1.24489	8.80231	7.07075	6.5957	1.14815	9.54322	8.31186	7.6694	1.20774	9.1138	7.54618	6.6689	20482	0.687578	0.806725	0.697816	0.818737	0.752714	8329	0.728251	0.645347	0.846802	0.750401	0.7427
aret.f(modencode)	9.6947	2.14392	14.3669	6.70124	20828	10.632	2.78496	15.736	5.65036	20172	8.1569	2.27798	13.2077	5.79797	19483	11.4491	2.38882	19.1514	8.01711	21783	12.175	1.30166	10.1395	7.78963	11.604	1.24489	9.79487	7.86805	12.1113	1.14815	10.8993	9.49293	11.1035	1.20774	9.70332	8.0343	6.54167	20254	1.25584	1.4926	1.19694	1.4226	1.342	13083	1.13914	1.05784	1.04435	0.969814	1.05278
aret.g(modencode)	8.9129	2.14475	13.2931	6.19796	19966	9.8892	2.73859	14.9346	5.45338	19771	7.6235	2.26655	12.39	5.46642	18805	10.6515	2.3505	18.3398	7.80252	21458	11.5463	1.33795	9.9365	7.42669	11.032	1.245	9.71973	7.80701	11.4875	1.1617	10.6926	9.20428	10.4613	1.23315	9.41266	7.63305	6.23007	19688	1.29546	1.51457	1.23776	1.4471	1.37372	13278	1.16162	1.07849	1.05785	0.982143	1.07003
aret.h(modencode)	6.613	1.31026	8.85554	6.7586	20913	8.4851	1.54566	9.37474	6.06519	21069	7.4009	1.45416	9.58639	6.59238	20972	7.9714	1.72044	13.7179	7.97348	21717	4.5455	0.56945	5.88398	10.3327	4.496	0.481612	5.71043	11.8569	4.7816	0.448337	7.35324	16.4011	5.7721	0.58895	5.20322	8.83474	6.84741	20803	0.687358	0.614182	0.679873	0.607494	0.647227	7228	0.563529	0.599844	0.680263	0.724101	0.641934
aret.i(modencode)	7.1714	1.31026	9.34402	7.13141	21505	9.0908	1.54566	9.9181	6.41673	21664	6.973	1.45416	9.72333	6.68655	21122	8.7478	1.72044	14.0486	8.16573	21995	4.8163	0.56945	6.19624	10.8811	4.7811	0.481612	6.04601	12.5537	5.0154	0.448337	7.60856	16.9706	6.1337	0.58895	5.71254	9.69954	7.10011	21233	0.671598	0.690707	0.66669	0.685659	0.678664	7562	0.551701	0.573333	0.674715	0.701171	0.62523
aret.j(modencode)	6.1894	1.31026	8.67642	6.6219	20697	7.9439	1.54566	9.1564	5.92393	20791	6.9403	1.45416	9.39179	6.45856	20756	7.442	1.72044	13.5758	7.89092	21596	4.8885	0.56945	5.9146	10.3865	4.6824	0.481612	5.69708	11.8292	5.0278	0.448337	7.37092	16.4406	6.2766	0.58895	5.2313	8.88242	6.72383	20583	0.789818	0.704364	0.756519	0.674668	0.731342	8093	0.632913	0.675598	0.790116	0.843402	0.735507
aret.k(modencode)	6.6104	2.14475	12.7398	5.93998	19507	7.4713	2.73859	14.4124	5.26269	19337	6.3584	2.26655	12.0553	5.31879	18470	9.1585	2.3505	17.9627	7.64209	21223	5.5268	1.33795	7.91493	5.91574	5.6105	1.245	7.98104	6.41048	5.4259	1.1617	8.63226	7.43071	7.2692	1.23315	8.61119	6.98311	6.04089	19283	0.836076	0.869212	0.848738	0.882376	0.859101	9341	0.726232	0.592444	0.97295	0.793711	0.771334
Arf102F-RA(modencode)	9.5092	3.52777	21.8854	6.20375	19977	8.6566	1.53743	18.9187	12.3054	27315	15.3517	4.20323	36.4874	8.68079	23690	8.7843	1.29807	20.603	15.8721	27573	25.015	1.39793	34.321	24.5512	21.8294	0.820533	32.9584	40.1671	22.6153	0.272567	33.806	124.028	29.3196	1.30263	45.679	35.0667	10.7655	25393	2.63061	1.62946	2.29561	1.42195	1.99441	16803	2.61249	2.57451	3.38696	3.33773	2.97792
Arf102F.a(modencode)	10.7197	13.0479	22.7356	1.74247	6094	9.6881	7.61477	19.6183	2.57635	10620	17.3059	26.2279	37.4783	1.42895	5000	9.9025	11.0354	21.1634	1.91777	6303	28.1993	24.5163	35.9774	1.46749	24.5432	18.3056	34.3711	1.87763	25.494	25.7184	35.6293	1.38536	32.9951	52.5735	47.9329	0.91173	1.91638	6250	2.63061	1.62946	2.28954	1.4182	1.99195	16792	2.63148	2.5745	3.40573	3.332	2.98593
Arf102F.b(modencode)	10.5265	3.57873	22.2557	6.21888	19998	9.5135	1.57963	19.1912	12.1491	27232	16.9941	3.6717	36.8912	10.0474	24932	9.7241	1.32717	20.7882	15.6636	27489	27.6912	1.425	35.8417	25.1521	24.101	0.820533	34.0784	41.5321	25.0347	0.272567	35.1191	128.846	32.4006	1.3479	47.3372	35.1192	11.0198	25596	2.63062	1.62946	2.28955	1.4182	1.99196	16793	2.63149	2.5745	3.40575	3.33199	2.98593
Arf102F.c(modencode)	7.5748	3.52777	20.7087	5.8702	19354	6.9198	1.53743	17.823	11.5927	26917	12.0731	4.20323	34.5007	8.20814	23158	6.8787	1.29807	19.5491	15.0602	27240	19.1658	1.39793	29.9272	21.4082	16.7251	0.820533	29.3795	35.8054	17.3272	0.272567	29.7605	109.186	22.5409	1.30263	40.3627	30.9854	10.1828	24879	2.53021	1.58748	2.20799	1.38532	1.92775	16485	2.504	2.51896	3.25745	3.27691	2.88933
Arf102F.d(modencode)	7.1096	3.52777	21.5429	6.10668	19831	6.4233	1.53743	18.6828	12.152	27234	11.4324	4.20323	36.2232	8.61794	23622	6.5416	1.29807	20.5294	15.8154	27550	18.6734	1.39793	34.8433	24.9249	16.2992	0.820533	33.2247	40.4916	17.0125	0.272567	34.3619	126.068	21.8717	1.30263	46.2344	35.493	10.673	25315	2.62651	1.63338	2.29256	1.4257	1.99454	16804	2.64856	2.60066	3.40506	3.34348	2.99944
Arf51F-RA(modencode)	134.375	21.8701	200.479	9.16681	24181	116.023	20.5318	170.569	8.30755	24322	151.532	11.3246	185.991	16.4236	28215	115.599	14.9729	212.259	14.1762	26813	96.7976	1.70703	112.472	65.8876	88.1404	2.01123	98.8435	49.1457	87.9879	3.95433	93.8908	23.7438	92.9969	2.4607	104.518	42.475	12.0185	26334	0.720355	0.638795	0.655929	0.581663	0.649186	7247	0.758367	0.761148	0.80154	0.804479	0.781384
Arf51F-RB(modencode)	130.697	23.4006	197.943	8.45889	23352	112.881	21.9994	168.204	7.64582	23514	147.428	12.8838	183.377	14.2332	27487	112.452	16.6427	209.63	12.596	25957	94.176	2.7717	110.725	39.9484	85.7532	2.9274	97.0556	33.1542	85.6049	4.38013	92.9743	21.2264	90.4782	3.0527	103.686	33.9654	10.7335	25366	0.720567	0.638795	0.656122	0.581663	0.649287	7249	0.758367	0.76126	0.801539	0.804597	0.781441
Arf51F-RC(modencode)	133.387	17.8267	176.045	9.87537	24887	115.209	16.5015	154.887	9.38622	25397	150.316	9.54095	166.125	17.4118	28466	114.782	12.7859	187.091	14.6326	27014	95.9051	1.86957	93.9185	50.2352	87.3292	1.9516	83.4784	42.7743	87.3576	3.86595	86.3973	22.3483	92.1618	2.48897	88.0088	35.3595	12.8265	26796	0.718996	0.638023	0.654703	0.58097	0.648173	7235	0.758255	0.761075	0.799955	0.80293	0.780554
Arf51F-RD(modencode)	138.488	19.9228	176.396	8.85401	23825	119.65	18.4807	154.899	8.38167	24386	156.11	11.6847	166.692	14.2658	27495	119.189	15.1983	187.223	12.3187	25774	99.6019	3.29188	93.7819	28.4889	90.6642	3.24245	83.2078	25.662	90.7249	4.45075	86.6683	19.4727	95.6598	3.27845	88.3694	26.9546	10.955	25540	0.719209	0.638023	0.654671	0.58077	0.648168	7234	0.758255	0.761186	0.7995	0.802591	0.780383
Arf51F-RE(modencode)	185.386	21.32	198.076	9.29058	24299	159.631	19.9661	174.137	8.72161	24758	208.734	13.0669	192.181	14.7075	27654	159.202	16.0961	202.805	12.5996	25962	130.918	2.73695	106.742	39.0004	120.325	3.4275	95.2845	27.8	120.704	6.16472	100.24	16.2603	127.142	3.53167	100.538	28.4675	11.3298	25813	0.706193	0.627199	0.64905	0.576448	0.639723	7156	0.756146	0.758182	0.796476	0.798621	0.777356
Arf51F.a(modencode)	189.686	20.1055	198.096	9.85286	24863	163.336	18.6229	173.976	9.34203	25362	213.53	11.8086	191.981	16.2578	28180	162.775	14.7081	202.725	13.7833	26630	133.861	2.68383	106.643	39.7353	122.938	3.2652	95.1113	29.1288	123.37	6.52107	100.238	15.3714	129.943	3.5389	100.387	28.3667	12.309	26511	0.705694	0.626893	0.648111	0.57574	0.639109	7151	0.755314	0.757916	0.795555	0.798296	0.77677
Arf51F.b(modencode)	185.358	20.8035	197.974	9.51639	24535	159.608	19.4487	173.912	8.94208	24988	208.707	12.4912	192.016	15.3721	27881	159.155	15.6468	202.718	12.9559	26178	130.962	2.56465	106.796	41.6416	120.325	3.3413	95.2845	28.5172	120.663	5.91435	100.189	16.94	127.142	3.47245	100.538	28.9531	11.6966	26114	0.706534	0.62749	0.649146	0.576522	0.639923	7158	0.755992	0.758144	0.796589	0.798857	0.777395
Arf51F.c(modencode)	131.489	21.8701	198.903	9.09478	24100	113.531	20.5318	169.214	8.24156	24249	148.296	11.3246	184.18	16.2637	28181	113.116	14.9729	211.041	14.0948	26774	94.7187	1.70703	111.513	65.3254	86.2473	2.01123	97.9831	48.7179	86.1277	3.95433	93.0241	23.5246	90.9996	2.4607	103.68	42.1344	11.9237	26272	0.720355	0.638713	0.655928	0.581588	0.649146	7244	0.758627	0.761409	0.80154	0.804479	0.781514
Arf51F.d(modencode)	127.964	23.4006	196.367	8.39157	23252	110.52	21.9994	166.849	7.58424	23440	144.364	12.8838	181.567	14.0927	27429	110.1	16.6427	208.412	12.5228	25915	92.207	2.7717	109.765	39.6022	83.9603	2.9274	96.1953	32.8603	83.8439	4.38013	92.1076	21.0285	88.5865	3.0527	102.848	33.6909	10.6478	25291	0.720568	0.638713	0.656122	0.581589	0.649248	7248	0.758628	0.761522	0.801539	0.804597	0.781571
Arf51F.e(modencode)	130.549	17.8267	174.784	9.80467	24823	112.757	16.5015	153.803	9.32054	25339	147.137	9.54095	164.676	17.2599	28418	112.34	12.7859	186.117	14.5564	26978	93.8646	1.86957	93.1508	49.8246	85.4711	1.9516	82.7901	42.4217	85.5282	3.86595	85.7039	22.1689	90.2009	2.48897	87.3383	35.0901	12.7354	26751	0.718997	0.637941	0.654703	0.580895	0.648134	7233	0.758515	0.761335	0.799955	0.80293	0.780684
Arf51F.f(modencode)	132.505	19.9228	173.785	8.72293	23683	114.48	18.4807	152.653	8.26016	24272	149.385	11.6847	163.684	14.0084	27390	114.039	15.1983	185.204	12.1858	25703	95.2988	3.29188	92.1912	28.0057	86.777	3.24245	81.7916	25.2252	86.835	4.45075	85.2217	19.1477	91.5791	3.27845	86.9975	26.5362	10.7943	25416	0.719209	0.637941	0.654896	0.580895	0.648235	7236	0.758515	0.761447	0.799955	0.803048	0.780741
Arf72A-RA(modencode)	1.1262	0.2604	1.44693	5.55658	18711	0.9026	0.4449	0.971367	2.18334	8914	2.1673	0.13535	2.6856	19.8419	29075	1.6168	0.4457	1.79053	4.01735	13319	8.1052	0.22055	6.7502	30.6062	8.8171	0	7.2931	7.2931	9.4499	0	8.41583	8.41583	12.7342	0.50965	11.0667	21.7144	7.89979	22410	7.19695	3.73977	7.82907	4.06824	5.70851	25431	10.4696	5.84482	14.1084	7.87618	9.57475
Arf79F-RA(modencode)	402.516	43.6235	691.149	15.8435	28359	370.648	50.2501	602.755	11.9951	27151	417.579	35.8409	648.567	18.0958	28655	494.359	51.8003	931.759	17.9875	28362	133.108	3.3171	170.043	51.2626	128.941	3.30918	162.654	49.1525	145.866	2.7168	183.427	67.5157	135.365	2.10537	155.061	73.6501	15.9805	28209	0.33069	0.318761	0.320336	0.308781	0.319642	3636	0.393543	0.29506	0.365212	0.273819	0.331909
Arf79F-RB(modencode)	359.6	42.762	689.934	16.1343	28435	331.464	49.3375	603.688	12.2359	27276	373.563	34.6844	649.572	18.7281	28833	442.442	50.3475	934.381	18.5586	28521	118.712	3.34095	170.107	50.9159	115.027	3.37348	162.738	48.2403	130.09	2.77007	183.414	66.2126	120.78	2.12418	155.211	73.0687	16.4142	28343	0.330122	0.317783	0.319874	0.307917	0.318924	3632	0.392471	0.294027	0.364382	0.272984	0.330966
Arf79F-RC(modencode)	434.227	43.1092	702.477	16.2953	28491	399.568	49.5252	614.375	12.4053	27361	450.396	34.8426	661.724	18.9918	28899	533.28	50.3282	947.557	18.8276	28598	140.263	3.46212	173.835	50.2104	135.185	3.55492	166.441	46.8199	154.209	2.96168	187.922	63.4512	141.146	2.22103	158.412	71.3237	16.63	28416	0.323017	0.311421	0.311325	0.300148	0.311478	3537	0.385939	0.289171	0.353247	0.264676	0.323258
Arf79F-RE(modencode)	382.353	42.7199	691.604	16.1893	28455	352.358	49.1897	605.35	12.3064	27316	397.196	34.5298	651.663	18.8725	28868	470.337	50.0778	936.812	18.7071	28568	126.236	3.3621	170.235	50.6336	122.25	3.40537	162.746	47.7909	138.264	2.8006	183.457	65.5064	128.429	2.1192	155.333	73.2978	16.5188	28378	0.330157	0.317819	0.319732	0.307784	0.318873	3631	0.392396	0.293968	0.364484	0.273057	0.330976
Arf79F-RF(modencode)	432.197	39.2879	595.458	15.1563	28094	397.968	43.5606	519.362	11.9227	27103	448.412	32.0268	559.707	17.4762	28478	530.851	46.4253	798.471	17.1991	28089	139.765	3.55198	145.655	41.0067	134.743	3.67476	139.533	37.9706	153.752	4.39696	157.952	35.923	140.487	3.18918	132.47	41.5375	15.4386	27998	0.323382	0.311689	0.311762	0.300489	0.31183	3543	0.386343	0.289633	0.353011	0.264644	0.323408
Arf79F-RH(modencode)	419.312	44.8711	704.37	15.6976	28290	386.034	51.2283	612.622	11.9587	27127	434.676	36.8961	657.433	17.8185	28575	514.592	53.1531	945.567	17.7895	28305	138.23	3.56772	171.378	48.0355	133.982	3.5848	162.322	45.2807	151.524	3.0294	184.85	61.0187	140.614	2.25827	154.257	68.3074	15.8161	28159	0.32966	0.318008	0.319529	0.308234	0.318858	3630	0.392514	0.294454	0.364252	0.273253	0.331118
Arf79F-RI(modencode)	441.328	44.2258	701.79	15.8684	28364	406.298	50.6474	613.544	12.114	27206	457.73	36.3398	660.467	18.1747	28683	541.941	52.215	946.358	18.1243	28407	142.695	3.29905	173.627	52.6293	137.529	3.28803	166.127	50.5249	156.723	2.7031	187.429	69.3387	143.418	2.1044	157.951	75.0576	16.0703	28235	0.323331	0.311745	0.311626	0.30046	0.31179	3542	0.385734	0.289189	0.352988	0.264639	0.323138
Arf79F.a(modencode)	382.57	45.7614	709.002	15.4935	28227	352.801	52.0413	619.223	11.8987	27089	397.428	37.8008	664.867	17.5887	28507	470.72	54.2946	955.654	17.6013	28234	126.076	3.71597	173.429	46.6713	122.166	3.76735	164.397	43.6373	138.009	3.21385	186.922	58.1613	128.277	2.40663	156.377	64.9778	15.6455	28087	0.32955	0.31723	0.319329	0.307391	0.318375	3627	0.391181	0.293187	0.363595	0.272512	0.330119
Arf79F.b(modencode)	468.731	44.7356	721.215	16.1217	28429	431.487	51.0805	629.339	12.3205	27325	485.644	36.7202	676.056	18.411	28756	575.098	52.9295	967.914	18.2868	28450	151.164	3.53373	177.107	50.1191	145.696	3.54612	167.937	47.3578	165.913	2.98833	191.131	63.9592	151.788	2.23473	159.275	71.2726	16.285	28306	0.322497	0.311265	0.31083	0.300005	0.311149	3531	0.384514	0.288495	0.351779	0.263934	0.322181
Arf84F-RA(modencode)	3.0291	2.55815	4.667	1.82437	6437	1.4963	0.79445	2.37243	2.98626	12281	3.2741	1.55825	4.81983	3.09311	11790	3.0927	0.269	4.6166	17.1621	28071	25.4055	7.13395	30.0805	4.21653	20.9277	5.85705	24.7242	4.22128	19.9664	8.26895	24.2615	2.93405	30.3132	12.359	39.2134	3.17286	6.26645	19758	8.38714	7.75954	6.90888	6.39189	7.36186	27005	13.3438	6.45598	20.2588	9.80153	12.465
Arf84F.a(modencode)	6.9414	3.8408	13.5252	3.52144	12953	3.3235	1.8132	6.60628	3.64343	14698	6.9475	2.9587	13.1425	4.44198	16341	6.4049	1.74157	12.5617	7.21289	20618	30.0735	5.41457	33.4013	6.16879	24.667	4.53553	27.2859	6.01604	27.3868	5.98413	35.9553	6.00844	35.9206	9.84587	42.2784	4.29403	4.70493	16085	4.33248	4.32868	3.55361	3.55049	3.94131	22772	8.24035	4.27591	10.8081	5.6083	7.23316
Arf84F.b(modencode)	6.1822	4.12373	11.6436	2.82356	10522	3.1438	1.98327	6.16108	3.10653	12762	5.9399	3.2131	10.6452	3.31307	12657	5.1518	1.84843	9.4561	5.11574	16416	26.444	5.50183	24.4063	4.43603	22.1838	4.6191	21.1318	4.57487	21.035	6.0466	20.214	3.34303	33.0296	10.0587	35.1138	3.49087	3.58972	12618	4.27744	4.45193	3.58833	3.73471	4.0131	22905	6.69095	4.08304	10.5063	6.41127	6.92288
arg-MIP19370(modencode)	0.9237	18.3616	1.50674	0.0820595	87	0.8606	19.6025	1.31654	0.0671618	113	0.5928	15.5542	0.73682	0.0473712	41	0.8646	16.1903	1.27786	0.0789275	74	17.664	24.634	22.4668	0.912025	22.7795	32.0822	29.8164	0.929374	26.8285	41.2681	36.1477	0.875923	28.9691	36.9908	36.1774	0.978011	0.06888	35	19.1231	29.7976	24.6611	38.427	28.0022	31016	31.1742	31.03	33.6615	33.5058	32.3429
arg-RA(modencode)	0.9676	18.1572	1.59724	0.0879674	101	0.7346	19.3872	1.18428	0.0610857	101	0.5783	15.3825	0.74682	0.0485501	42	0.9201	16.0137	1.294	0.0808058	76	17.0477	24.5936	21.4948	0.874001	22.196	32.0382	29.3604	0.91642	26.0447	41.2271	34.881	0.84607	28.2645	36.9541	36.4948	0.98757	0.0696022	37	17.6185	29.479	22.9392	38.3815	27.1046	30979	35.4543	28.3064	38.476	30.7189	33.2389
Argk-RA(modencode)	21.8708	9.08523	23.7194	2.61077	9674	17.3212	12.9321	21.6388	1.67326	6668	27.8038	14.5298	27.8866	1.91926	7061	32.9422	15.5114	25.5515	1.64727	5375	305.934	0.2539	131.919	519.571	336.051	0.380667	143.392	376.687	309.837	0.280267	133.292	475.59	310.436	0.295433	133.588	452.177	1.96264	6429	13.9882	11.0033	15.3653	12.0865	13.1108	29413	17.8877	9.40547	17.9223	9.42365	13.6598
Argk-RB(modencode)	23.3826	14.1365	16.4013	1.1602	3820	18.2588	20.3763	13.4428	0.659729	2124	29.6974	25.3795	20.1945	0.795703	2392	35.286	22.9664	21.2189	0.923909	2642	334.325	0.15355	163.603	1065.47	367.098	0.2206	179.474	813.57	338.541	0.15145	165.987	1095.99	339.082	0.28375	165.991	584.989	0.884886	2337	14.298	11.2577	15.6996	12.3613	13.4042	29483	18.5412	9.59419	18.5709	9.60953	14.079
Argk-RC(modencode)	25.1723	3.0349	22.6926	7.47722	22029	21.6634	4.3088	21.1417	4.90663	18466	30.416	3.5333	26.5661	7.51876	22314	39.6595	5.772	35.7698	6.19712	18796	324.47	1.0747	243.586	226.655	356.402	1.9853	267.683	134.832	328.308	1.1724	246.406	210.172	329.289	0.963	247.414	256.92	6.52493	20229	12.89	10.6677	14.1585	11.7176	12.3585	29217	15.155	8.27816	15.2002	8.3029	11.7341
Argk-RD(modencode)	28.6742	24.3434	17.8371	0.732726	2181	21.5935	38.1617	13.9076	0.364439	925	36.0603	45.235	21.5682	0.476803	1080	44.7241	51.5906	26.6912	0.517366	1170	456.936	0.3373	246.975	732.211	501.862	0.5202	270.728	520.43	462.418	0.267	253.04	947.716	463.606	0.3854	254.997	661.644	0.522833	989	15.9354	12.6714	17.5022	13.9173	15.0066	29834	21.4147	10.3393	21.4697	10.3659	15.8974
Argk-RE(modencode)	26.6556	8.25425	29.265	3.54545	13042	20.69	12.4398	26.3434	2.11766	8639	33.617	14.23	33.7079	2.3688	8951	40.3867	15.6718	31.0602	1.98191	6552	394.775	0.26335	171.444	651.011	433.649	0.3681	186.533	506.745	399.447	0.2971	172.864	581.839	400.632	0.2801	173.688	620.094	2.50346	8560	14.8102	11.7433	16.2686	12.8997	13.9304	29593	19.3063	9.89055	19.3636	9.9199	14.6201
Argk-RF(modencode)	29.2056	15.1659	15.3818	1.01424	3244	22.1703	23.5692	13.4841	0.572108	1770	37.2374	27.2463	21.9717	0.806408	2440	46.1852	31.81	27.2471	0.856559	2403	463.16	0.6588	173.894	263.955	508.815	1.14925	190.894	166.103	468.757	0.662	181.671	274.427	470.089	0.6104	185.89	304.538	0.812328	2091	15.8586	12.438	17.4218	13.6641	14.8456	29802	21.1434	10.1495	21.2036	10.1784	15.6687
argos-RA(modencode)	2.2753	0.285533	1.76717	6.18903	19948	2.5263	0.242433	1.72132	7.1002	22777	2.9465	1.13577	2.20975	1.9456	7167	2.707	0.3183	1.953	6.13572	18673	6.9728	0.065	7.3014	112.329	5.7629	0.3742	5.90813	15.7887	7.4736	0.100367	6.64715	66.2287	11.8966	0.0639333	12.9456	202.486	5.34264	17711	3.06456	2.36647	2.53281	1.95585	2.47992	18783	2.95832	2.76084	4.7091	4.39475	3.70575
ari-1-RA(modencode)	110.468	15.428	109.841	7.11957	21487	97.0281	11.9869	91.4885	7.6324	23496	102.497	13.1501	89.3746	6.79648	21314	176.639	14.9282	149.43	10.0099	24156	6.5821	0.4257	4.44645	10.445	6.7801	0.586314	4.15475	7.08622	6.7156	0.311271	4.40083	14.1382	3.5556	0.518629	3.29732	6.35778	7.88959	22397	0.0595837	0.0642175	0.061376	0.0661493	0.0628316	468	0.0692129	0.0380187	0.0366451	0.0201292	0.0410015
ari-1-RB(modencode)	101.086	16.9277	107.132	6.32879	20194	89.4498	13.3508	85.96	6.43858	21701	93.9261	14.2708	83.1195	5.82443	19543	161.657	16.7208	138.093	8.25876	22135	7.0507	0.49665	4.53286	9.12686	6.7164	0.61215	4.04159	6.60228	6.8777	0.36315	4.4511	12.2569	4.4266	0.573683	3.89806	6.79479	6.71264	20562	0.0697495	0.0750665	0.0664424	0.0715073	0.0706914	571	0.0768889	0.0425449	0.049487	0.0273826	0.0490758
ari-1-RC(modencode)	112.733	15.7268	107.976	6.86568	21105	99.1361	12.1314	87.7916	7.2367	22970	104.621	13.4227	85.9878	6.40617	20666	180.381	15.1166	143.572	9.49763	23650	6.722	0.4257	4.36296	10.2489	6.9453	0.612129	4.21373	6.88373	6.8583	0.311271	4.40083	14.1382	3.6312	0.5299	3.29732	6.22254	7.50155	21856	0.0596276	0.0642508	0.0616084	0.0663852	0.062968	474	0.0691807	0.0380211	0.0366284	0.0201307	0.0409902
ari-1.a(modencode)	114.469	15.6198	108.019	6.91551	21185	100.652	12.0704	87.7657	7.27113	23022	106.245	13.3179	86.0874	6.46401	20767	183.17	15.0448	143.727	9.55329	23707	6.8264	0.4257	4.36296	10.2489	7.0317	0.601729	4.15475	6.90469	6.9648	0.311271	4.40083	14.1382	3.6875	0.525357	3.29732	6.27635	7.55098	21926	0.0596353	0.0642513	0.0614288	0.0661836	0.0628747	472	0.069197	0.0380238	0.0366362	0.0201316	0.0409971
ari-1.b(modencode)	116.858	15.5123	108.594	7.00049	21308	102.729	12.0192	88.3548	7.35113	23132	108.449	13.2129	86.5924	6.55364	20911	186.993	14.9856	144.603	9.6495	23828	6.9689	0.4257	4.36296	10.2489	7.1785	0.594271	4.15475	6.99133	7.1101	0.311271	4.40083	14.1382	3.7645	0.5221	3.29732	6.3155	7.63869	22062	0.0596354	0.0642596	0.061429	0.0661923	0.0628791	473	0.0692122	0.0380233	0.036645	0.0201317	0.0410031
ari-1.c(modencode)	113.737	15.6545	107.956	6.89617	21164	100.008	12.0941	87.7196	7.25311	22995	105.566	13.378	86.0634	6.43322	20716	181.998	15.0728	143.629	9.52906	23682	6.7827	0.4257	4.36296	10.2489	6.9867	0.605986	4.15475	6.85618	6.9202	0.311271	4.40083	14.1382	3.6639	0.527214	3.29732	6.25424	7.52789	21890	0.059635	0.0642509	0.0614286	0.0661833	0.0628744	471	0.0691964	0.0380235	0.036636	0.0201315	0.0409969
ari-1.d(modencode)	113.877	16.1076	110.107	6.8357	21050	99.9995	13.4017	91.4834	6.82624	22365	105.633	14.3709	89.8859	6.25474	20387	182.055	17.0436	149.106	8.74851	22809	6.7853	0.455486	4.36296	9.5787	6.9893	0.581757	4.15475	7.14173	6.9228	0.311271	4.40083	14.1382	3.6653	0.516629	3.29732	6.38239	7.16629	21336	0.0595842	0.0642347	0.0613756	0.0661659	0.0628401	470	0.0692283	0.0380259	0.0366532	0.0201329	0.0410101
ari-1.e(modencode)	110.63	16.1022	109.9	6.82513	21035	97.17	13.2769	91.5474	6.89522	22473	102.647	14.4559	89.4279	6.18625	20267	176.898	17.0584	149.525	8.76548	22829	6.5918	0.457614	4.44894	9.72202	6.79	0.585857	4.1572	7.09593	6.7254	0.311271	4.40228	14.1429	3.5608	0.518429	3.29874	6.36295	7.16802	21340	0.0595843	0.0642182	0.0613759	0.0661491	0.0628319	469	0.0692127	0.0380186	0.0366451	0.0201292	0.0410014
ari-1.f(modencode)	96.8349	16.1022	94.1014	5.844	19306	85.6461	13.2769	78.1289	5.88456	20715	90.1686	14.4559	74.7134	5.16836	18124	154.796	17.0584	124.201	7.28096	20704	7.0334	0.457614	3.9595	8.65248	6.5954	0.585857	3.4185	5.83504	6.978	0.311271	3.80461	12.2228	5.064	0.518429	3.58873	6.92231	6.04447	19291	0.0726329	0.0780028	0.0681097	0.0731452	0.0729727	602	0.0814748	0.0450787	0.059127	0.0327141	0.0545987
ari-1.g(modencode)	96.7141	15.428	94.0424	6.09557	19812	85.5392	11.9869	78.07	6.51297	21837	90.0561	13.1501	74.6602	5.67752	19243	154.603	14.9282	124.106	8.31358	22222	7.0246	0.4257	3.95701	9.29531	6.5872	0.586314	3.41605	5.82631	6.9693	0.311271	3.80316	12.2182	5.0577	0.518629	3.58731	6.91692	6.64991	20444	0.0726326	0.0780025	0.06811	0.0731455	0.0729727	603	0.0814749	0.0450788	0.0591273	0.0327142	0.0545988
ari-2-RA(modencode)	14.0007	2.2264	16.3496	7.34351	21845	14.1739	1.27545	16.5593	12.9831	27640	13.0644	0.9681	15.4221	15.9302	28072	16.8547	1.62925	20.4572	12.5562	25936	27.2539	1.5428	26.6192	17.2538	31.892	0.06235	31.179	500.064	25.9067	1.00245	25.3324	25.2705	24.0448	1.7204	23.2874	13.536	12.2033	26448	1.94661	2.08612	2.27789	2.44114	2.18794	17694	1.82777	1.53706	1.69641	1.42659	1.62196
Ark-RA(modencode)	5.1348	3.93228	11.9409	3.03664	11282	6.075	6.56006	15.4776	2.35936	9649	5.9716	5.09204	12.6989	2.49388	9435	7.0924	4.64182	15.6513	3.3718	11267	0.3475	0.02058	0.5147	25.0097	0.4539	0.09862	0.53505	5.42537	0.392	0.1478	0.511567	3.46121	0.5284	0.27306	0.718167	2.63007	2.81542	9728	0.0676755	0.0581921	0.0883968	0.0760098	0.0725685	597	0.0645267	0.0552704	0.0869794	0.0745023	0.0703197
Ark-RB(modencode)	5.5988	2.10803	8.25761	3.91722	14243	5.9031	3.85606	10.6444	2.76044	11410	5.5194	3.54721	8.73751	2.46321	9319	7.3897	3.05637	10.8823	3.56055	11871	9.5789	0.28736	6.19292	21.5511	9.5412	0.18138	5.65396	31.1719	16.7708	0.59096	10.1243	17.132	18.4099	0.49968	11.964	23.9433	3.17535	11137	1.71088	1.7355	1.70415	1.72867	1.7198	15488	2.84102	2.26948	3.11868	2.49129	2.68012
Ark.a(modencode)	4.6933	3.93228	11.5257	2.93103	10920	5.6127	6.56006	14.935	2.27666	9286	5.5645	5.09204	12.3471	2.42478	9167	6.6842	4.64182	15.3814	3.31366	11061	0.3176	0.02058	0.475767	23.1179	0.4702	0.09862	0.550867	5.58575	0.4134	0.1478	0.527333	3.56788	0.5554	0.27306	0.728033	2.6662	2.73653	9433	0.0676709	0.0570761	0.100185	0.0845	0.0773581	638	0.0736544	0.0618473	0.0989542	0.0830915	0.0793868
arm-RA(modencode)	11.8217	6.79032	16.854	2.48207	9133	11.082	7.42937	16.1725	2.17683	8895	15.1159	6.00243	20.4231	3.40248	12990	17.6248	8.71637	23.6025	2.70784	8999	83.1379	2.2309	59.4277	26.6384	85.8114	3.1337	61.7984	19.7206	79.5509	2.84823	56.7515	19.9252	71.8236	1.53262	54.3065	35.4339	2.6923	9265	7.03265	5.50003	7.2588	5.6769	6.3671	26129	7.17839	4.51358	6.4811	4.07514	5.56205
arm-RB(modencode)	11.1862	6.84093	16.7786	2.45268	9016	10.4334	7.45627	16.0595	2.15382	8808	14.3016	6.01413	20.6556	3.43451	13101	16.7125	8.83433	23.858	2.7006	8976	78.0693	2.24017	62.2268	27.7778	80.6343	3.09612	64.8789	20.9549	74.7504	2.81078	59.6001	21.2041	67.3749	1.53215	56.4481	36.8424	2.6854	9237	6.97907	5.45878	7.20837	5.63813	6.32109	26077	7.16453	4.47272	6.45762	4.03141	5.53157
arm-RC(modencode)	10.435	4.22154	13.2653	3.1423	11692	9.6247	4.6135	12.1381	2.63099	10879	13.8596	3.99324	19.1741	4.80165	17280	15.7545	5.72344	19.3795	3.38599	11318	80.1919	1.33738	71.0745	53.1446	82.8033	1.91416	73.5518	38.4251	76.7662	1.86744	67.5945	36.1963	69.24	1.05254	63.3929	60.2285	3.49023	12244	7.6849	5.78602	7.93515	5.97444	6.84513	26560	7.97596	4.87265	7.19399	4.39493	6.10938
arm-RD(modencode)	12.0108	6.8058	16.4559	2.41793	8890	11.2218	7.4596	15.8381	2.12319	8660	15.3382	5.98983	20.1106	3.35745	12843	17.8841	8.7047	23.2474	2.67067	8863	84.5121	2.25818	59.3741	26.2928	87.2681	3.1282	61.9782	19.8127	80.9368	2.83637	56.9306	20.0717	73.0118	1.56403	54.0076	34.531	2.64231	9078	7.03634	5.50991	7.2658	5.68959	6.37541	26138	7.21246	4.52563	6.50625	4.0825	5.58171
arm-RE(modencode)	11.2681	6.96597	16.8041	2.41231	8862	10.5097	7.57483	16.1041	2.126	8668	14.3957	6.33407	20.6921	3.26679	12468	16.8347	9.07707	23.943	2.63774	8748	78.6405	2.23872	62.6883	28.0019	81.2242	3.1224	65.3535	20.9305	75.2973	2.83697	60.0374	21.1625	67.8244	1.5539	56.8025	36.5548	2.61071	8961	6.97904	5.46278	7.20833	5.64225	6.3231	26080	7.16455	4.47274	6.4535	4.02885	5.52991
arm.a(modencode)	11.7967	4.20466	13.6776	3.25297	12064	10.8669	4.61754	12.0473	2.60902	10778	15.6825	4.07132	19.7361	4.84759	17386	17.7196	5.7199	19.2588	3.36698	11251	91.2186	1.33546	71.5898	53.6069	94.1714	1.9612	74.2401	37.8544	87.3028	1.91432	68.0387	35.542	78.7277	1.05094	63.787	60.6952	3.51914	12352	7.73255	5.81659	7.98286	6.00487	6.88422	26598	8.03383	4.92691	7.24472	4.44297	6.16211
arm.b(modencode)	11.2157	4.1608	13.7447	3.30339	12232	10.4024	4.58122	12.6164	2.75394	11383	14.9026	3.9792	19.3984	4.87495	17448	16.8855	5.58188	19.5723	3.5064	11698	86.8569	1.32626	71.2609	53.7307	89.6106	1.95926	73.4882	37.5081	83.0917	1.91238	67.5311	35.3126	75.0102	1.0531	63.7231	60.51	3.60967	12689	7.74422	5.82831	7.98975	6.01308	6.89384	26615	7.98774	4.92089	7.21086	4.44228	6.14044
arm.c(modencode)	11.2219	4.17938	12.8888	3.08391	11457	10.3695	4.6175	11.8798	2.57279	10602	14.8914	3.96408	18.5383	4.67656	16995	16.8819	5.56788	18.6671	3.35265	11195	87.0169	1.359	67.7463	49.8501	89.8293	1.95266	70.1677	35.9344	83.3179	1.89814	64.4801	33.9702	75.212	1.0908	60.5456	55.5057	3.42148	12012	7.7542	5.84343	8.00482	6.03229	6.90869	26630	8.0349	4.93534	7.25319	4.45519	6.16965
arm.d(modencode)	11.1649	4.37158	13.45	3.0767	11431	10.299	4.75578	12.3835	2.60389	10748	14.8216	4.37716	19.5481	4.46594	16413	16.8338	6.01472	19.8643	3.30261	11015	85.8734	1.33564	71.5898	53.5996	88.6713	1.9457	74.1214	38.095	82.187	1.89886	68.0795	35.8529	74.1145	1.07864	63.8229	59.1697	3.36229	11807	7.69137	5.7938	7.94197	5.98257	6.85243	26566	7.9801	4.88226	7.19628	4.40272	6.11534
arm.e(modencode)	11.6201	4.9672	9.36312	1.88499	6699	10.6475	5.5275	8.62888	1.56108	6149	15.2383	4.57245	11.9724	2.61839	9957	17.3201	6.55938	13.1398	2.00322	6621	91.1181	1.62965	83.9375	51.5064	94.0943	2.39695	87.3373	36.4369	87.2644	2.33613	81.0822	34.708	78.6605	1.28103	74.567	58.2089	2.01692	6634	7.84142	5.97954	8.09755	6.17486	7.02334	26727	8.19576	5.03833	7.3877	4.54157	6.29084
arm.f(modencode)	11.621	4.74165	9.49956	2.00343	7137	10.6738	5.33512	8.8726	1.66305	6619	15.2564	4.26708	12.2603	2.87322	10973	17.3428	6.3269	13.0868	2.06844	6847	91.5632	1.67807	84.189	50.17	94.5703	2.42355	87.6987	36.1861	87.7098	2.34908	81.4423	34.67	79.0098	1.32203	74.567	56.4036	2.15204	7147	7.87912	6.00163	8.13788	6.19873	7.05434	26763	8.2173	5.05742	7.40222	4.55577	6.30818
arm.g(modencode)	10.5135	4.37158	13.295	3.04125	11301	9.6972	4.75578	12.1901	2.56322	10558	13.9531	4.37716	19.2167	4.39022	16167	15.8731	6.01472	19.4787	3.2385	10804	80.7957	1.33564	71.6129	53.6169	83.4268	1.9457	74.1056	38.0868	77.3443	1.89886	68.1047	35.8661	69.7167	1.07864	63.8063	59.1544	3.3083	11614	7.68495	5.79052	7.93521	5.97909	6.84744	26562	7.97594	4.87267	7.18936	4.39213	6.10752
armi-RA(modencode)	0.6089	1.70031	0.815056	0.479356	1170	0.4817	1.75022	0.806644	0.46088	1297	0.4977	1.88914	0.817389	0.432678	923	0.6378	1.21236	0.876356	0.722849	1899	2.5492	4.64091	4.18857	0.902531	2.8302	2.61919	4.51709	1.72461	3.1108	4.48969	4.43359	0.987505	2.665	2.64065	3.36239	1.27332	0.523941	997	4.18657	5.12196	4.64805	5.68656	4.91078	24387	6.45796	4.87739	5.53249	4.17843	5.26157
armi-RB(modencode)	0.5952	1.7605	0.761637	0.432626	1003	0.4709	1.24361	0.675638	0.543285	1635	0.4865	1.71227	0.746125	0.435752	936	0.6235	0.760014	0.730375	0.961002	2798	2.4918	0.499386	2.44468	4.89536	2.7665	0.7621	2.68814	3.52728	3.0407	1.10083	3.0037	2.72858	2.605	1.19144	2.71939	2.28243	0.593166	1256	4.18649	5.12189	4.64802	5.68654	4.91073	24386	6.45721	4.87682	5.53196	4.17803	5.26101
armi.a(modencode)	0.6118	1.76931	0.809937	0.457769	1092	0.4592	1.90387	0.700712	0.368046	935	0.4861	2.05671	0.710287	0.345351	626	0.63	1.32277	0.833275	0.629946	1566	2.7269	7.02524	5.77386	0.821874	3.0935	5.03896	5.9441	1.17963	3.2865	6.60331	5.90773	0.894661	2.9814	6.14099	5.70544	0.929075	0.450278	751	4.45718	5.60975	5.05639	6.36392	5.37181	25018	7.15701	5.21667	6.4926	4.73238	5.89966
armi.b(modencode)	0.6052	1.70395	0.805067	0.472471	1145	0.4788	1.75257	0.791767	0.451773	1247	0.4947	1.88104	0.807633	0.429355	912	0.6339	1.19819	0.880678	0.735008	1948	2.5624	4.61645	4.03981	0.87509	2.8543	2.5637	4.39696	1.71508	3.0918	4.48139	4.25132	0.948662	2.7089	2.62613	3.41202	1.29926	0.522152	987	4.23397	5.1797	4.71629	5.76976	4.97493	24459	6.45739	4.87743	5.65769	4.27339	5.31647
Arp11-RA(modencode)	0.2847	0	0.140367	0.140367	187	0.1572	0	0.0775	0.0775	126	0.6034	0	0.297433	0.297433	515	0.1624	0	0.1492	0.1492	189	11.7237	0.5911	7.02903	11.8914	13.7651	0	7.22613	7.22613	13.2124	1.6927	7.16253	4.23143	23.8482	0	12.7562	12.7562	0.166125	138	41.1791	19.4294	48.3495	22.8126	32.9426	31185	84.0483	81.3571	151.706	146.849	115.99
Arp14D-RA(modencode)	27.0057	3.4642	28.9338	8.35225	23202	28.7753	4.07718	30.7198	7.53456	23390	23.0141	3.84798	26.1573	6.79766	21316	27.5286	3.91492	39.134	9.99611	24145	11.0419	1.45424	9.97385	6.85846	10.7784	1.2873	9.76273	7.58388	12.4518	1.03028	11.3523	11.0187	9.4552	0.64574	8.90625	13.7923	8.17014	22763	0.408873	0.479788	0.399116	0.468339	0.439029	5131	0.432725	0.452322	0.328587	0.343468	0.389276
Arp14D-RB(modencode)	32.1164	8.65137	26.986	3.11927	11602	40.2306	9.85533	30.8679	3.1321	12861	33.2977	9.25263	27.0831	2.92707	11188	46.7297	11.5327	42.8879	3.71881	12339	31.4042	1.43375	13.036	9.09221	32.4147	1.32778	13.6588	10.2869	35.4253	1.028	15.0444	14.6346	30.198	0.90925	12.8696	14.1541	3.22431	11318	0.977824	0.943134	1.00929	0.973482	0.975932	10401	0.880556	0.75809	0.750623	0.646227	0.758874
Arp14D.a(modencode)	34.0413	11.0192	29.6995	2.69525	9981	42.7273	12.7786	34.4282	2.6942	11122	35.5573	11.8901	30.7839	2.58903	9844	50.2379	15.0519	47.5886	3.16163	10553	32.246	1.54245	14.0451	9.10569	32.7847	1.45273	14.4934	9.97666	36.4549	1.11102	16.1233	14.5122	30.1136	1.09108	13.4996	12.3727	2.78503	9611	0.947261	0.906874	0.963086	0.922024	0.934811	10032	0.853199	0.725645	0.704786	0.59942	0.720763
Arp14D.b(modencode)	33.2302	45.9861	32.5987	0.708883	2088	41.7306	50.1362	36.6501	0.731011	2449	34.649	30.6727	30.6871	1.00047	3238	49.0904	28.1304	46.4249	1.65035	5384	31.4173	20.0708	20.366	1.01471	31.9186	13.7445	19.4935	1.41828	35.5103	16.3078	22.9802	1.40915	29.3904	5.0109	17.1842	3.42936	1.02268	2853	0.945444	0.90673	0.96053	0.921198	0.933476	10021	0.850942	0.723365	0.704289	0.5987	0.719324
Arp14D.c(modencode)	33.2056	47.2537	32.9644	0.697605	2040	41.6997	51.5108	36.7648	0.71373	2357	34.6233	31.4805	30.7234	0.975949	3143	49.054	28.784	46.4965	1.61536	5272	31.394	20.3357	20.4006	1.00319	31.895	14.1172	19.4565	1.37821	35.484	16.0708	22.9247	1.42648	29.3686	5.14245	17.1615	3.33723	1.00066	2770	0.945443	0.90673	0.960531	0.9212	0.933476	10022	0.850941	0.723366	0.704288	0.598699	0.719324
Arp14D.d(modencode)	33.2549	45.0465	32.4462	0.720284	2138	41.7616	48.909	36.4187	0.744622	2499	34.6747	29.9097	30.4072	1.01663	3297	49.1268	27.6601	46.2574	1.67235	5458	31.4406	19.6838	20.4186	1.03733	31.9423	13.3925	19.5313	1.45838	35.5367	16.1399	23.0369	1.42732	29.4122	5.00108	17.1705	3.43336	1.03847	2924	0.945443	0.90673	0.960529	0.921199	0.933475	10020	0.850942	0.723367	0.704288	0.5987	0.719324
Arp14D.e(modencode)	32.2153	3.6349	26.0363	7.16287	21551	40.4671	4.63248	29.3117	6.32742	21510	33.6037	4.04477	28.2657	6.9882	21578	47.591	4.32652	41.8832	9.68057	23864	30.7551	2.05402	22.1479	10.7827	31.1268	1.98095	20.4496	10.3231	34.5271	1.73208	20.5521	11.8656	28.5105	1.05487	13.9003	13.1773	7.53977	21907	0.954674	0.91523	0.966212	0.926291	0.940601	10084	0.853214	0.725496	0.704535	0.599073	0.72058
Arp14D.f(modencode)	30.0896	3.4642	26.4666	7.64003	22269	37.7651	4.07718	30.3089	7.43378	23239	31.3209	3.84798	26.6207	6.91808	21466	44.4258	3.91492	43.6367	11.1463	25018	29.1494	1.45424	14.871	10.2259	30.0435	1.2873	15.348	11.9226	32.8302	1.03028	17.0543	16.5531	28.0363	0.64574	14.3473	22.2184	8.28454	22897	0.968753	0.930669	0.998468	0.959216	0.964277	10316	0.869326	0.73899	0.742386	0.631081	0.745446
Arp14D.g(modencode)	30.1907	3.4642	26.5301	7.65836	22301	37.8919	4.07718	30.3908	7.45388	23271	31.4261	3.84798	26.6867	6.93526	21488	44.575	3.91492	43.7255	11.1689	25035	29.2473	1.45424	14.9431	10.2755	30.1444	1.2873	15.4212	11.9795	32.9405	1.03028	17.1343	16.6307	28.1305	0.64574	14.4164	22.3254	8.30411	22927	0.968752	0.930669	0.998466	0.959215	0.964276	10315	0.869328	0.73899	0.742388	0.631082	0.745447
Arp5-RA(modencode)	0.5808	2.5581	0.66895	0.261503	449	0.2271	0.5296	0.2293	0.432968	1184	0.5207	0	0.5282	0.5282	1278	0.7732	2.7367	0.9491	0.346805	624	13.267	0	10.5659	10.5659	13.2249	0.9761	10.3361	10.5892	14.4065	0	11.3224	11.3224	15.6758	0	12.1241	12.1241	0.392369	596	22.8426	25.4792	22.7701	25.3983	24.1226	30839	63.4368	18.6323	69.026	20.2739	42.8423
Arp66B-RA(modencode)	12.8448	1.14902	16.1953	14.0949	27689	13.1699	1.57502	17.8545	11.3361	26783	14.2801	1.22604	18.9102	15.4238	27901	15.3694	3.22098	28.0399	8.7054	22762	35.5613	1.05298	31.4485	29.8661	33.4185	0.55408	27.2476	49.1764	35.709	0.45386	31.2494	68.8525	28.6405	0	37.5021	37.5021	12.3901	26561	2.76854	2.49027	2.60171	2.34021	2.55018	18987	2.71141	2.32338	2.17469	1.86348	2.26824
Arp66B.a(modencode)	14.5348	1.95758	15.7185	8.02953	22803	14.9066	1.76428	16.7941	9.51891	25517	16.181	1.8219	18.1451	9.95941	24872	17.4153	3.61787	26.0571	7.20235	20596	39.724	1.31212	29.8658	22.7616	37.4112	0.6005	25.9958	43.2902	40.1294	1.62285	29.7372	18.3241	32.4001	0.848167	34.4483	40.6151	8.67755	23373	2.73303	2.45498	2.57391	2.31204	2.51849	18899	2.69206	2.30426	2.17354	1.86044	2.25757
Arp66B.b(modencode)	13.8649	1.67793	13.686	8.15651	22965	14.2196	1.51224	14.6724	9.70241	25671	15.4353	1.56163	15.8108	10.1246	24992	16.6128	3.10103	22.7537	7.33746	20770	37.9237	1.25457	26.2397	20.9152	35.6872	0.514714	22.7463	44.1921	38.2801	1.39101	25.9789	18.6763	30.907	0.727	30.1423	41.4612	8.83024	23530	2.73523	2.45695	2.57392	2.31205	2.51954	18901	2.69207	2.30425	2.17355	1.86043	2.25758
Arp8-RA(modencode)	1.229	0	0.582633	0.582633	1598	1.5069	0	0.7144	0.7144	2362	2.1384	0	1.0138	1.0138	3288	1.0381	0	0.492167	0.492167	1082	4.4256	0	2.1533	2.1533	4.7506	0.4163	2.59207	6.22644	4.3458	0	2.10147	2.10147	6.7432	0	3.1969	3.1969	0.70075	1660	3.60098	2.06958	3.86542	2.22157	2.93939	20323	2.88393	4.1863	4.47488	6.49571	4.51021
Arp87C-RA(modencode)	15.7942	1.1111	10.675	9.60758	24627	14.9718	0.50156	9.28687	18.516	29411	15.493	1.31028	10.312	7.87007	22770	13.682	0.74088	9.64398	13.0169	26209	56.0071	0.573	40.7147	71.0554	53.8296	1.20712	40.5271	33.5733	54.01	0.70368	41.0141	58.2851	93.9381	0.86086	61.316	71.2264	12.2526	26483	3.54605	3.61499	3.40819	3.47445	3.51092	21831	3.60745	3.94752	6.27434	6.86582	5.17378
Arpc3A-IP15696(modencode)	0.5906	0	0.6793	0.6793	1983	0.4565	0	0.45905	0.45905	1283	0.9627	0.3297	1.00845	3.05869	11657	0.8425	0.5772	0.93755	1.62431	5303	8.3457	0	7.95585	7.95585	10.7586	0.5147	10.2887	19.9896	11.5602	0	10.9955	10.9955	17.2134	0	16.5576	16.5576	1.45534	4409	14.1309	8.66906	18.2164	11.1754	13.0479	29399	25.3235	13.7213	37.7073	20.4313	24.2959
Arpc3A-RC(modencode)	1.6036	0.65765	1.34433	2.04415	7320	1.126	0	0.7658	0.7658	2583	1.6365	0.6794	1.29433	1.90511	7008	1.3426	0.40115	1.04553	2.60634	8647	20.833	0	10.8975	10.8975	20.8594	0.4581	11.1055	24.2425	22.9087	0	11.9884	11.9884	22.5342	0	12.712	12.712	1.83035	5906	12.9914	12.7302	13.0079	12.7463	12.869	29350	20.3452	17.0629	20.0126	16.784	18.5512
Arpc3A-RD(modencode)	0.596	0	0.67765	0.67765	1979	0.5807	0	0.55455	0.55455	1685	1.0971	0.3297	1.09535	3.32226	12707	0.9301	0.5772	0.97465	1.68858	5518	11.3974	0	10.1922	10.1922	13.1645	0.5147	11.8468	23.017	14.7724	0	13.1981	13.1981	16.6811	0	15.2544	15.2544	1.56076	4853	19.1232	10.3887	22.0881	11.9994	15.8998	29966	25.439	15.8826	28.7258	17.9347	21.9955
Arpc3B-RA(modencode)	0.9108	0	0.5829	0.5829	1600	0.7124	0	0.400167	0.400167	1058	1.93	0.03655	1.0841	29.6607	30370	0.7795	0.032	0.437867	13.6833	26577	1.5321	0.05955	0.8606	14.4517	0.8496	0	0.7592	0.7592	1.2316	0.74895	0.821467	1.09682	2.4954	0.0498	1.61023	32.334	11.0818	25635	1.68215	0.793834	0.932806	0.440207	0.962249	10295	1.7288	1.57999	3.50281	3.20128	2.50322
Arpc3B-RB(modencode)	0.7967	0	0.7708	0.7708	2299	0.6232	0	0.60025	0.60025	1890	1.6882	0.0731	1.62615	22.2456	29560	0.6819	0.064	0.6568	10.2625	24400	1.3402	0.1191	1.2909	10.8388	0.7432	0	0.86145	0.86145	1.1446	0	1.11795	1.11795	2.1827	0.0996	2.11595	21.2445	8.46978	23126	1.68219	0.793863	0.932848	0.440232	0.962283	10296	1.83665	1.67855	3.50241	3.20091	2.55463
arr-RA(modencode)	2.5797	1.31818	2.5601	1.94214	6896	2.4833	1.10753	2.80706	2.53451	10410	2.7959	1.59398	3.18297	1.99687	7400	3.7975	1.04642	3.40423	3.25322	10859	3.0275	0.0695	2.14	30.7914	3.0203	0.0547667	1.85927	33.949	4.0994	0.0379333	2.45914	64.828	3.5109	0.0453167	2.24179	49.4693	2.43169	8276	1.17359	1.08284	1.1708	1.08026	1.12687	11540	1.65079	1.0795	1.4138	0.924529	1.26716
arr.a(modencode)	2.6314	1.3252	2.97307	2.24349	8181	2.5134	1.08925	3.27933	3.01063	12362	2.8266	1.65415	4.01297	2.426	9173	3.7982	1.02502	3.78681	3.69439	12265	3.0034	0.0758667	2.12381	27.994	3.0055	0.05965	1.87769	31.4784	4.076	0.03915	2.46204	62.8874	3.4829	0.0485	2.22826	45.9434	2.84363	9861	1.14137	1.06255	1.14217	1.06329	1.10234	11353	1.62171	1.07314	1.38573	0.916987	1.24939
arr.b(modencode)	2.6097	1.32942	2.86503	2.1551	7819	2.5164	1.11832	3.20001	2.86146	11804	2.8217	1.61885	3.65577	2.25825	8490	3.8326	1.06005	3.7187	3.50804	11704	3.0555	0.0706	2.14	30.3116	3.0483	0.0556167	1.85927	33.4301	4.1374	0.0381333	2.45914	64.488	3.5433	0.0458667	2.24179	48.8761	2.69571	9270	1.17082	1.08286	1.16807	1.08031	1.12551	11527	1.64417	1.07953	1.40808	0.924516	1.26408
Arr1-RA(modencode)	146.528	36.8866	476.672	12.9227	27158	104.86	36.6391	338.251	9.23196	25252	116.507	21.8369	345.767	15.8341	28034	128.565	33.4446	387.028	11.5722	25309	4394.82	64.6056	7360.43	113.929	3696.16	68.2897	6719.91	98.403	4320.64	70.5095	7250.72	102.833	7849.05	133.354	12479.7	93.5831	12.3902	26562	29.993	37.7217	25.2249	31.7249	31.1661	31114	41.2038	33.6066	74.8524	61.051	52.6785
Arr1.a(modencode)	153.666	84.6286	500.087	5.9092	19447	109.968	69.2287	354.67	5.12316	19002	122.182	57.4783	361.801	6.29458	20450	134.828	79.5468	405.369	5.09598	16367	4608.91	673.657	7555.21	11.2152	3876.09	565.626	6910.1	12.2167	4531.11	685.102	7437.62	10.8562	8231.4	1011.03	12679.7	12.5413	5.60573	18372	29.993	37.7217	25.2241	31.724	31.1657	31113	41.2038	33.6066	74.8524	61.051	52.6785
Arr1.b(modencode)	165.565	37.9247	477.165	12.5819	26959	118.341	35.5627	338.886	9.52925	25528	132.055	21.0464	347.181	16.4959	28232	144.28	33.4069	384.811	11.5189	25276	4911.66	65.476	7284.17	111.249	4135.38	68.4542	6664.75	97.3606	4832.25	71.0618	7176.34	100.987	8774.61	135.207	12329.9	91.1924	12.5315	26631	29.6661	37.194	24.9774	31.3156	30.7883	31101	40.8331	33.4921	74.1465	60.8164	52.322
Arr1.c(modencode)	170.995	38.3078	472.329	12.3298	26803	122.043	37.5387	335.016	8.92455	24973	136.063	22.7682	342.537	15.0446	27778	149.905	35.2652	383.033	10.8615	24829	5125.78	108.401	7283.81	67.1931	4315.7	100.081	6664.61	66.5925	5043.04	113.202	7176.64	63.3967	9157.22	219.233	12329.8	56.2407	11.7901	26178	29.9763	37.6721	25.2388	31.7184	31.1514	31111	41.3218	33.6416	75.0326	61.0868	52.7707
Arr2-RA(modencode)	798.635	72.2718	1401.25	19.3887	29273	461.119	52.8543	815.243	15.4243	28582	557.116	58.4047	952.883	16.3152	28191	540.957	79.2016	955.565	12.065	25637	9627.37	214.79	15630.2	72.7697	6854.97	144.286	11295.1	78.2832	7317.77	156.19	12082.2	77.3561	11764.1	156.615	19786.4	126.338	15.7983	28149	12.0548	17.2807	8.58336	12.3044	12.5558	29268	15.8696	13.5275	25.5122	21.7469	19.164
Arr2-RH28686(modencode)	876.617	65.7308	1087.9	16.5508	28564	506.158	48.1188	633.588	13.1672	27730	611.508	54.539	740.127	13.5706	27207	593.773	73.2826	745.697	10.1756	24321	10567.7	2188.53	12795.9	5.8468	7524.53	1534.18	9271.55	6.04335	8032.53	1765.89	9984.78	5.65425	12913.2	2635.75	16155.5	6.12938	13.366	27057	12.0551	17.2814	8.5836	12.3049	12.5562	29269	15.8696	13.5279	25.5122	21.7477	19.1643
Art1-RA(modencode)	1.8977	0.338333	1.5653	4.6265	16368	1.3157	0	0.8637	0.8637	3025	1.9421	0.138967	1.90217	13.688	27253	2.3984	0.243267	2.10747	8.66323	22710	19.3048	0.312733	10.8659	34.7448	16.3691	0.299567	9.8927	33.0234	20.6762	0.298533	11.286	37.8049	24.6445	0.261533	13.7223	52.4686	6.96036	21016	10.1727	9.94017	8.62576	8.42856	9.2918	28104	15.715	8.62083	18.7311	10.2754	13.3356
Art1.a(modencode)	1.9522	0.416425	1.56956	3.76913	13784	1.3536	0	0.69096	0.69096	2258	1.998	0.104225	1.61718	15.5162	27939	2.4674	0.18245	1.6999	9.31707	23450	19.8601	0.23455	8.69268	37.0611	16.8399	0.224675	7.91416	35.2249	21.271	0.2239	9.05358	40.4358	25.4138	0.30455	11.6013	38.0931	7.32335	21597	10.1732	9.93999	8.62611	8.42838	9.29192	28105	15.7144	8.62082	18.775	10.2998	13.3525
Art1.b(modencode)	2.3145	0.7144	1.82753	2.55814	9465	1.7924	0	1.15773	1.15773	4303	2.4105	0.92145	2.31277	2.50992	9516	3.1128	0.7159	2.54397	3.55352	11851	25.8666	0.8714	13.7192	15.7438	21.6104	1.6693	11.601	6.94964	27.663	1.0397	14.3102	13.7638	33.3312	0.54655	18.0622	33.0476	2.44483	8329	11.1759	10.7308	9.33696	8.96511	10.0522	28446	15.4335	8.88685	18.5958	10.7078	13.406
Art2-RA(modencode)	0.101	0.31975	0.1702	0.532291	1388	0.0209	0	0.0376333	0.0376333	59	0.0494	0.3127	0.1095	0.350176	637	0.1297	0.12595	0.185667	1.47413	4757	4.3487	1.25365	3.0596	2.44055	4.9367	0.7127	4.39593	6.168	2.1908	0	1.41543	1.41543	2.4246	0.3923	1.6769	4.27453	0.598558	1277	43.0564	88.0304	48.8782	99.9332	69.9746	31528	104.823	16.8913	116.01	18.6939	64.1044
Art3-RA(modencode)	1.6887	0	0.9911	0.9911	3135	1.495	1.44	1.0945	0.760069	2558	1.9931	0.5668	1.1698	2.06387	7665	1.4785	0	1.10915	1.10915	3406	8.6298	0	5.27385	5.27385	6.6365	0	3.8951	3.8951	7.9719	0	4.76115	4.76115	8.2522	0	4.9155	4.9155	1.23105	3619	5.11032	4.32984	3.92995	3.32974	4.17496	23215	5.33237	5.39188	5.51987	5.58147	5.4564
Art3.a(modencode)	1.8109	0	1.0129	1.0129	3239	1.6032	1.7307	1.1405	0.658982	2122	2.1374	0.5109	1.1955	2.33999	8826	1.5677	0.8942	1.18285	1.3228	4187	9.2546	0.8325	5.48905	6.59345	7.0852	0	3.9629	3.9629	8.4856	0	4.7462	4.7462	8.7109	0	4.8722	4.8722	1.33367	3972	5.1105	4.32984	3.91253	3.31487	4.16693	23200	5.29291	5.41277	5.43345	5.55648	5.4239
Art4-RA(modencode)	33.7343	6.088	30.6458	5.03381	17474	33.9925	4.71667	30.8478	6.54017	21884	33.5697	6.08357	30.5212	5.017	17768	27.7698	7.86057	25.8905	3.29371	10988	5.5377	0	4.98398	4.98398	5.9525	0.304367	5.5817	18.3387	7.9681	0	7.44843	7.44843	6.0379	0	5.89238	5.89238	4.97117	16786	0.164156	0.164961	0.176452	0.177318	0.170722	1780	0.234408	0.286934	0.177624	0.217427	0.229098
Art4.a(modencode)	35.383	7.1506	30.6561	4.28721	15386	35.7468	6.9711	30.9313	4.43708	17185	35.1697	9.14023	30.5594	3.3434	12805	29.3733	14.1565	26.3783	1.86333	6114	5.8692	0.3031	5.06455	16.7092	6.3587	2.3368	5.68255	2.43177	8.4981	0.868033	7.57185	8.72299	6.3426	2.28163	5.8875	2.58039	3.48275	12218	0.165876	0.166882	0.179711	0.180801	0.173317	1800	0.23773	0.289314	0.177431	0.215931	0.230102
Art4.b(modencode)	32.08	6.088	23.3665	3.83812	14002	32.4983	4.71667	23.5827	4.99986	18681	32.9364	6.08357	24.0358	3.95094	14881	28.9998	7.86057	21.9515	2.7926	9288	8.4443	0	6.06647	6.06647	8.8902	0.304367	6.56597	21.5726	11.9517	0	8.89535	8.89535	8.843	0	6.8694	6.8694	3.89538	13660	0.263226	0.256382	0.277126	0.26992	0.266664	2977	0.367764	0.41213	0.272107	0.304933	0.339233
[truncated: 30,662 more rows]
[truncated: 3 more columns]
