# Supplementary material for: Genome-wide assessment of post-transcriptional control in the fly brain
Source: Front Mol Neurosci. 2013 Dec 9;6:49. doi: 10.3389/fnmol.2013.00049 (PMC3856366; doi:10.3389/fnmol.2013.00049)
Supplement: Supplementary file 2 [file DataSheet2.XLSX]

## Sheet: Sheet1
Supplementary Table 2: list of conserved miRNA families (obtained from TargetScanFly) and the median values of the PA/TR ratio of their targets. Mann-Whitney U test to determine statistical significance of the differences and p-values were FDR corrected.
	mediam PA/TR	P-Value	FDR correction
bantam	0.744596	1.16962e-26	3.50885e-26
let-7	0.837173	6.63342e-09	9.81746e-09
miR-1	1.34691	1.49903e-13	2.55988e-13
miR-10-3p/1006	0.976178	6.28284e-78	1.74349e-76
miR-10-5p	0.359347	1.62816e-18	3.61452e-18
miR-100	0.336965	1.84045e-12	3.0491e-12
miR-1000	1.12411	5.21488e-45	3.61782e-44
miR-1002	1.19375	2.48014e-25	7.05886e-25
miR-1003/1004	0.825886	5.76451e-19	1.30584e-18
miR-1007	1.45411	6.88417e-05	8.04361e-05
miR-1010	0.719869	0.000804676	0.000920815
miR-1011	0.786231	4.8381e-12	7.89749e-12
miR-1014	0.949166	2.51353e-81	1.39501e-79
miR-1017	0.900326	1.34399e-47	9.94555e-47
miR-124	1.28644	2.23664e-14	4.13779e-14
miR-125	0.889817	8.8835e-05	0.000102715
miR-133	1.0087	7.22587e-12	1.16242e-11
miR-137	0.834326	4.08462e-62	7.55654e-61
miR-14	0.879665	1.23761e-36	5.28363e-36
miR-184	1.34275	6.04437e-07	7.80145e-07
miR-190	1.10045	1.7723e-28	5.4646e-28
miR-193	1.84194	0.752888	0.766703
miR-210.1	0.99815	7.84005e-25	2.17561e-24
miR-210.2	1.52875	4.07583e-07	5.51728e-07
miR-219	0.745197	2.00271e-37	8.89203e-37
miR-252	1.10244	1.67941e-41	9.81129e-41
miR-263a	1.06017	1.98142e-29	6.28393e-29
miR-263b	0.966846	5.17714e-44	3.38037e-43
miR-274	1.12912	1.98356e-07	2.78702e-07
miR-275/306	0.548953	1.20623e-16	2.34898e-16
miR-276	1.19241	4.19915e-07	5.61574e-07
miR-277	0.970548	3.99509e-69	8.86911e-68
miR-278	1.32276	7e-09	1.02696e-08
miR-279/286/996	1.18222	1.77225e-06	2.21034e-06
miR-281-1	2.28854	0.910609	0.918887
miR-281-2-3p	1.62391	0.00144178	0.00163304
miR-281-2-5p	1.51618	0.38191	0.396187
miR-282	1.5435	0.0585092	0.0643022
miR-283	1.2455	7.37297e-26	2.15368e-25
miR-284	0.786231	6.66216e-33	2.465e-32
miR-285/995/998	0.436376	7.17982e-38	3.32067e-37
miR-2a-1/6/11/13/308	1.838	0.0866139	0.0906995
miR-2a-2/2c	1.28901	4.69257e-07	6.12794e-07
miR-3/309/318	1.15335	5.05286e-05	5.96668e-05
miR-304	0.692998	1.39482e-31	4.83828e-31
miR-305	1.14792	3.35836e-21	8.47222e-21
miR-307	0.938869	8.24004e-10	1.25294e-09
miR-31	1.67772	0.98149	0.98149
miR-314	0.794307	2.68759e-11	4.20172e-11
miR-315	0.885756	1.03869e-81	1.15294e-79
miR-316	0.963922	1.30913e-40	6.91966e-40
miR-317	0.963873	9.27152e-20	2.18966e-19
miR-33	0.907189	1.62587e-32	5.82165e-32
miR-34	0.752635	2.70493e-31	9.09839e-31
miR-375	0.846786	3.39765e-43	2.09522e-42
miR-4	0.915119	4.91427e-57	4.5457e-56
miR-5	1.06436	5.19579e-14	9.30214e-14
miR-7	1.11465	7.96708e-14	1.38179e-13
miR-79	0.916179	2.55824e-49	2.18434e-48
miR-8	0.936888	9.48127e-49	7.51729e-48
miR-87	1.20935	1.21941e-15	2.33369e-15
miR-9	1.24781	4.18984e-18	8.94369e-18
miR-92/310/311/312/313	0.952537	1.77934e-59	1.79552e-58
miR-927	1.1117	1.81221e-18	3.94422e-18
miR-929	1.1109	9.0072e-07	1.14919e-06
miR-932	1.32586	4.9595e-14	9.02466e-14
miR-955	3.45298	0.0357975	0.0397352
miR-956	0.224889	2.92199e-41	1.6217e-40
miR-957	0.725805	7.99773e-17	1.61409e-16
miR-958	1.4728	2.77319e-06	3.42027e-06
miR-960	0.909601	1.0264e-30	3.35091e-30
miR-962	0.908894	7.32548e-14	1.29068e-13
miR-963	1.00902	1.39148e-05	1.6973e-05
miR-964	1.04639	7.76181e-17	1.59548e-16
miR-965	1.11179	2.42127e-07	3.36e-07
miR-968	0.936039	1.86601e-11	2.95896e-11
miR-969	0.63465	7.20728e-11	1.11112e-10
miR-970	0.601627	3.1075e-15	5.84632e-15
miR-971	0.958918	2.34182e-24	6.34005e-24
miR-974	0.517452	3.47914e-13	5.85128e-13
miR-976	1.35715	4.73272e-08	6.8225e-08
miR-977	1.5188	0.00570187	0.00639301
miR-980	0.74657	1.04361e-17	2.18568e-17
miR-981	0.913169	1.11964e-35	4.43858e-35
miR-986	2.32486	0.411344	0.42277
miR-987	0.825768	2.43068e-36	9.99281e-36
miR-988	0.697672	3.05497e-07	4.18644e-07
miR-989	0.940954	2.04859e-22	5.28822e-22
miR-993	1.00774	1.25025e-09	1.87537e-09
miR-994	0.878122	5.17733e-20	1.24931e-19
miR-999	0.82228	2.47357e-24	6.5373e-24
miR-iab-4-3p	1.0557	7.89185e-08	1.12307e-07
miR-iab-4-5p	0.68308	6.41769e-21	1.58303e-20
miR-iab4as	0.777091	7.67598e-34	2.93805e-33
